# Supplementary material for: Cytochrome oxidase requirements in Bordetella reveal insights into evolution towards life in the mammalian respiratory tract
Source: PLoS Pathog. 2024 Jul 8;20(7):e1012084. doi: 10.1371/journal.ppat.1012084 (PMC11257404; doi:10.1371/journal.ppat.1012084)
Supplement: S1 Table — (XLSX) [file ppat.1012084.s001.xlsx]

## Sheet: S1 Table A
S1 Table A: Genomes of classical bordetellae strains compared
Name of strain	Alternative names	Species	Complex	Host	Location isolated	Year isolated	First found reference	NCBI Reference Sequence	Institut Pasteur Bordetella cgMLST id	Sequencing reference
1289		B. bronchiseptica	I	Monkey	South America	Unknown	Buboltz et al. 2009	NZ_CAKS00000000	1039	Park et al. 2012
253		B. bronchiseptica	I	Dog	USA	Unknown	Buboltz et al. 2008	NC_019382	1036	Park et al. 2012
D448		B. bronchiseptica	I	Unknown	USA	1983	Weigand et al. 2019	NZ_CP024171	2157	Weigand et al. 2019
KM22		B. bronchiseptica	I	Pig	Hungary	1993	Unknown	NZ_CP022962	91	Nicholson, Bayles, and Shore 2020
RB50		B. bronchiseptica	I	Rabbit	USA	Unknown	Cotter and Miller 1994	NC_002927	505	Parkhill et al. 2003
S798		B. bronchiseptica	I	Pig	Japan	Unknown	Horiguchi, Sugimoto, Masuda 1993	GCF_000829175	2139	Okada et al. 2014
18323	ERR316402	B. pertussis	II	Human	USA	1946	Unknown	NC_018518	1482	Park et al. 2012
B0558		B. pertussis	II	Human	Netherlands	1949	Bart et al. 2010	NZ_ADKR00000000	1052	Bart et al. 2010
B1193		B. pertussis	II	Human	Netherlands	1950	Bart et al. 2010	NZ_ADKS00000000	1053	Bart et al. 2010
B1831		B. pertussis	II	Human	Netherlands	1999	Bart et al. 2010	NZ_ADKT00000000	1054	Bart et al. 2010
B1834		B. pertussis	II	Human	Netherlands	1999	Bart et al. 2010	NZ_ADKU00000000	1055	Bart et al. 2010
B1917		B. pertussis	II	Human	Netherlands	2000	Bart et al. 2010	NZ_CP009751	1056	Bart et al. 2014
B1920		B. pertussis	II	Human	Netherlands	2000	Bart et al. 2010	NZ_CP009752	1057	Bart et al. 2014
CS		B. pertussis	II	Human	China	1951	Unknown	NC_017223	510	Zang et al. 2011
ERR212373		B. pertussis	II	Human	Unknown	Unknown	Bridel et al. 2022		960	Bridel et al. 2022
ERR361848		B. pertussis	II	Human	Hong Kong	1982	Bart et al. 2014		1006	Bridel et al. 2022
FR0619		B. pertussis	II	Human	France	1997	Bridel et al. 2022		11342	Bridel et al. 2022
FR3056		B. pertussis	II	Human	France	2003	Bridel et al. 2022		11375	Bridel et al. 2022
FR3469		B. pertussis	II	Human	France	2005	Bridel et al. 2022		10056	Bridel et al. 2022
Tohama I		B. pertussis	II	Human	Japan	1952	Kasuga et al. 1954	NC_002929	507	Parkhill et al. 2003
12822		B. parapertussisHu	III	Human	Germany	1993	Heininger et al. 2002	NC_002928	506	Parkhill et al. 2003
Bpp01		B. parapertussisHu	III	Human	China	1951	Unknown	NZ_AP019378	1915	Kamachi, Otsuka, and Koide; direct submission to NCBI
FR6373		B. parapertussisHu	III	Human	France	2017	Bridel et al. 2022		11146	Bridel et al. 2022
H889		B. parapertussisHu	III	Human	USA	2012	Weigand et al. 2019	NZ_CP018897	1755	Weigand et al. 2019
Bbr77		B. bronchiseptica	IV	Human	Germany	Unknown	Diavatopoulos et al. 2005	NZ_CAKU00000000	1040	Park et al. 2012
HT200		B. bronchiseptica	IV	Environment	India	2005	Badhai and Das 2021	PGFR01000000	2432	Badhai and Das 2021
I328		B. bronchiseptica	IV	Human	USA	2012	Weigand et al. 2016	GCF_001704355.1	2142	Weigand et al. 2016
MO149		B. bronchiseptica	IV	Human	USA	Unknown	Diavatopoulos et al. 2005	NC_018829	1037	Park et al. 2012
1. Badhai J, Das SK. Genomic plasticity and antibody response of Bordetella bronchiseptica strain HT200, a natural variant from a thermal spring. FEMS Microbiology Letters. 2021;368: fnab035. doi:10.1093/femsle/fnab035
2. Bart MJ, van Gent M, van der Heide HG, Boekhorst J, Hermans P, Parkhill J, et al. Comparative genomics of prevaccination and modern Bordetella pertussis strains. BMC Genomics. 2010;11: 627. doi:10.1186/1471-2164-11-627
3. Bart MJ, Zeddeman A, van der Heide HGJ, Heuvelman K, van Gent M, Mooi FR. Complete Genome Sequences of Bordetella pertussis Isolates B1917 and B1920, Representing Two Predominant Global Lineages. Genome Announcements. 2014;2: 10.1128/genomea.01301-14. doi:10.1128/genomea.01301-14
4. Bridel S, Bouchez V, Brancotte B, Hauck S, Armatys N, Landier A, et al. A comprehensive resource for Bordetella genomic epidemiology and biodiversity studies. Nature Communications. 2022;13: 3807. doi:10.1038/s41467-022-31517-8
5. Brinig MM, Register KB, Ackermann MR, Relman DA. Genomic features of Bordetella parapertussis clades with distinct host species specificity. Genome Biol. 2006;7: R81. doi:10.1186/gb-2006-7-9-r81
6. Buboltz AM, Nicholson TL, Parette MR, Hester SE, Parkhill J, Harvill ET. Replacement of Adenylate Cyclase Toxin in a Lineage of Bordetella bronchiseptica. Journal of Bacteriology. 2008;190: 5502–5511. doi:10.1128/jb.00226-08
7. Buboltz AM, Nicholson TL, Weyrich LS, Harvill ET. Role of the type III secretion system in a hypervirulent lineage of Bordetella bronchiseptica. Infect Immun. 2009;77: 3969–3977. doi:10.1128/IAI.01362-08
8. Cotter PA, Miller JF. BvgAS-mediated signal transduction: analysis of phase-locked regulatory mutants of Bordetella bronchiseptica in a rabbit model. Infection and Immunity. 1994;62: 3381–3390. doi:10.1128/IAI.62.8.3381-3390.1994
9. Diavatopoulos DA, Cummings CA, Schouls LM, Brinig MM, Relman DA, Mooi FR. Bordetella pertussis, the causative agent of whooping cough, evolved from a distinct, human-associated lineage of B. bronchiseptica. PLoS Pathogens. 2005;1: e45. doi:10.1371/journal.ppat.0010045
10. Heininger U, Cotter PA, Fescemyer HW, Martinez de Tejada G, Yuk MH, Miller JF, et al. Comparative Phenotypic Analysis of the Bordetella parapertussis Isolate Chosen for Genomic Sequencing. Infect Immun. 2002;70: 3777–3784. doi:10.1128/IAI.70.7.3777-3784.2002
11. Horiguchi Y, Sugimoto N, Matsuda M. Stimulation of DNA synthesis in osteoblast-like MC3T3-E1 cells by Bordetella bronchiseptica dermonecrotic toxin. Infect Immun. 1993;61: 3611–3615. doi:10.1128/iai.61.9.3611-3615.1993
12. Kasuga T, Nakase Y, Ukishima K, Takatsu K. Studies on Haemophilus pertussis. Part V. Relation between the Phase of Bacilli and the Progress of the Whooping-Cough. Kitasato Archives of Experimental Medicine. 1954;27: 57–62.
13. Melvin JA, Scheller EV, Miller JF, Cotter PA. Bordetella pertussis pathogenesis: current and future challenges. Nat Rev Microbiol. 2014;12: 274–288. doi:10.1038/nrmicro3235
14. Nicholson TL, Bayles DO, Shore SM. Complete Genome Sequence of Bordetella bronchiseptica Strain KM22. Microbiol Resour Announc. 2020;9: e01207-19. doi:10.1128/MRA.01207-19
15. Okada K, Ogura Y, Hayashi T, Abe A, Kuwae A, Horiguchi Y, et al. Complete Genome Sequence of Bordetella bronchiseptica S798, an Isolate from a Pig with Atrophic Rhinitis. Genome Announc. 2014;2: e00436-14. doi:10.1128/genomeA.00436-14
16. Park J, Zhang Y, Buboltz AM, Zhang X, Schuster SC, Ahuja U, et al. Comparative genomics of the classical Bordetella subspecies: the evolution and exchange of virulence-associated diversity amongst closely related pathogens. BMC Genomics. 2012;13: 545. doi:10.1186/1471-2164-13-545
17. Parkhill J, Sebaihia M, Preston A, Murphy LD, Thomson N, Harris DE, et al. Comparative analysis of the genome sequences of Bordetella pertussis, Bordetella parapertussis and Bordetella bronchiseptica. Nature Genetics. 2003;35: 32–40. doi:10.1038/ng1227
18. Weigand MR, Peng Y, Batra D, Burroughs M, Davis JK, Knipe K, et al. Conserved patterns of symmetric inversion in the genome evolution of Bordetella respiratory pathogens. mSystems. 2019;4: e00702-19. doi:10.1128/mSystems.00702-19
19. Weigand MR, Peng Y, Loparev V, Batra D, Bowden KE, Cassiday PK, et al. Complete Genome Sequences of Four Different Bordetella sp. Isolates Causing Human Respiratory Infections. Genome Announcements. 2016;4: 10.1128/genomea.01080-16. doi:10.1128/genomea.01080-16
20. Zhang S, Xu Y, Zhou Z, Wang S, Yang R, Wang J, et al. Complete Genome Sequence of Bordetella pertussis CS, a Chinese Pertussis Vaccine Strain. Journal of Bacteriology. 2011;193: 4017–4018. doi:10.1128/jb.05184-11

## Sheet: S1 Table B
	S1 Table B. Percent amino acid homology of cytochrome oxidases of strains of interest compared to RB50
Strain	Complex	ccoN	ccoO	ccoQ	ccoP	cydA1	cydB1	cydA3	cydB3	cioA	cioB	cyoA1	cyoB1	cyoC1	cyoD1	cyoA2	cyoB2	cyoC2	cyoD2	ctaC1	ctaD1	ctaF1	ctaE1	ORF inside ctaCDFE1	ctaD2
1289	I	1	1	1	1	1	1	1	1	0.996	0.997	1	0.998	1	1	1	1	0.995	1	1	1	1	1	1	1
253	I	0.992	1	0.983	0.997	1	1	1	1	0.996	0.991	1	1	1	1	1	1	0.995	1	0.995	1	0.975	1	1	1
D448	I	0.992	1	0.983	0.997	1	1	0.998	1	0.996	0.997	1	1	1	1	1	1	1	1	1	1	1	1	1	1
KM22	I	1	1	1	1	1	1	1	1	0.996	1	1	1	1	1	1	1	1	1	1	1	1	1	1	1
S798	I	1	1	1	1	1	1	0.996	1	0.996	1	1	1	1	1	1	1	1	1	1	1	1	1	1	1
18323	II	N/A (2)	1	0.983	N/A (4)	0.998	0.997	0.998	N/A (5)	N/A (1)	N/A (1)	N/A (1)	N/A (8)	N/A (10)	N/A (1)	N/A (11)	0.995	0.986	1	1	1	1	1	1	0.98
B0558	II	N/A (2)	1	0.983	0.997	0.998	0.997	0.998	0.991	N/A (1)	N/A (1)	0.997	0.997	1	1	N/A (11)	0.994	0.991	1	0.997	1	1	1	1	N/A (1)
B1193	II	N/A (2)	1	0.983	0.997	0.998	0.997	0.998	0.994	N/A (1)	N/A (1)	0.997	0.997	1	1	N/A (11)	0.994	0.991	1	0.997	1	1	1	1	N/A (1)
B1831	II	N/A (2)	1	0.983	0.997	0.998	0.997	0.998	29.3% (6)	N/A (1)	N/A (1)	0.997	0.997	1	1	N/A (11)	0.994	0.995	1	0.997	1	1	1	1	N/A (1)
B1834	II	N/A (2)	1	0.983	0.997	0.998	0.997	0.998	0.991	N/A (1)	N/A (1)	0.997	0.997	1	1	N/A (11)	0.994	0.991	1	0.997	1	1	1	1	N/A (1)
B1917	II	N/A (2)	1	0.983	0.997	0.998	0.997	0.998	29.3% (6)	N/A (1)	N/A (1)	0.997	0.997	1	1	N/A (11)	0.994	0.991	1	0.997	1	1	1	1	N/A (1)
B1920	II	N/A (2)	1	0.983	0.997	0.998	0.997	0.998	0.991	N/A (1)	N/A (1)	0.997	0.997	1	1	N/A (11)	0.994	0.995	1	0.997	1	1	1	1	N/A (1)
CS	II	N/A (2)	1	0.983	0.997	0.998	0.997	0.998	0.991	N/A (1)	N/A (1)	0.997	0.997	1	1	N/A (11)	0.994	0.991	1	0.997	1	1	1	1	N/A (1)
ERR212373	II	N/A (2)	1	0.983	0.997	0.998	0.997	0.998	29.3% (6)	N/A (1)	N/A (1)	0.997	0.997	1	1	N/A (11)	0.994	0.991	1	0.997	1	1	1	1	N/A (1)
ERR361848	II	N/A (2)	0.995	1	0.997	0.998	0.997	0.998	29.3% (6)	N/A (1)	N/A (1)	0.997	0.997	1	1	N/A (11)	0.994	0.991	1	0.997	1	1	1	1	N/A (1)
FR0619	II	N/A (2)	1	0.983	0.997	0.998	0.997	0.998	0.991	N/A (1)	N/A (1)	0.997	0.997	1	1	N/A (11)	0.994	0.991	1	0.997	1	1	1	1	N/A (1)
FR3056	II	N/A (2)	1	0.983	0.997	0.998	0.997	0.998	29.3% (6)	N/A (1)	N/A (1)	0.997	0.997	1	1	N/A (11)	0.994	0.991	1	0.997	1	1	1	1	N/A (1)
FR3469	II	N/A (2)	1	1	0.997	0.998	0.997	0.998	29.3% (6)	N/A (1)	N/A (1)	0.997	0.997	1	1	N/A (11)	0.994	0.991	1	0.997	1	1	1	1	N/A (1)
Tohama I	II	N/A (2)	1	0.983	0.997	0.998	0.997	0.998	0.994	N/A (1)	N/A (1)	0.993	0.997	1	1	N/A (11)	0.994	0.991	1	0.997	1	1	1	1	N/A (1)
12822	III	0.998	1	1	1	0.998	1	0.991	0.997	0.985	0.988	0.997	0.998	0.995	0.983	1	0.997	0.991	1	0.995	1	1	1	1	0.998
Bpp01	III	0.998	1	1	1	0.998	1	0.991	0.997	0.983	0.988	0.997	0.998	0.995	0.983	1	0.997	0.991	1	0.995	1	1	1	1	0.998
FR6373	III	0.998	1	1	1	0.998	1	0.991	0.997	0.985	0.988	0.997	0.998	0.995	0.983	1	0.997	0.991	1	1	1	1	1	1	0.998
H889	III	0.998	1	1	1	0.998	1	0.991	0.997	0.985	0.988	0.997	0.998	0.995	0.983	1	0.997	0.991	1	0.995	1	1	1	1	0.998
Bbr77	IV	0.994	1	0.983	0.994	1	0.995	0.991	1	0.991	0.991	0.993	0.998	1	1	1	0.998	0.991	1	0.997	1	1	1	1	0.998
HT200	IV	N/A (3)	0.995	0.983	0.965	1	0.982	0.989	0.997	0.967	N/A (7)	0.984	N/A (9)	0.985	1	0.975	N/A (12)	0.972	0.941	0.996	1	0.975	1	1	0.985
I328	IV	0.984	0.995	0.966	0.965	1	0.982	0.989	0.997	0.965	0.97	0.984	0.992	0.985	1	0.975	0.989	0.972	0.956	0.995	0.996	0.975	0.997	1	0.983
MO149	IV	0.994	1	0.983	0.997	1	0.997	0.991	1	0.991	0.991	0.993	0.998	1	1	0.997	0.998	0.991	1	0.997	1	1	1	1	0.996
	1)	Gene not detected in genome
	2)	Premature stop at aa 226 caused by frameshift mutation (loss of one bp at position 659)
	3)	Premature stop at aa 292 caused by frameshift mutation (loss of one bp at position 866)
	4)	Premature stop at aa 54 caused by frameshift mutation (loss of four bp at position 142)
	5)	Premature stop at aa 102 caused by framshift after (insertion of two bp at position 269)
	6)	Framshift after aa 92 caused by insertion of one bp at position 269
	7)	Premature stop at aa 181 caused by frameshift mutation (loss of 1 bp at position 450)
	8)	Unable to detect start codon but identified a sequence with 76.0% sequence identity and 67.5% amino acid indentity
	9)	Premature stop at aa 67 caused by frameshift mutation (loss of one bp at position 78)
	10)	Unable to detect start codon but identified a sequence with 70.4% sequence identity and 57.5% amino acid indentity
	11)	Premature stop at aa 158 caused by frameshift mutation (insertion of one bp at position 369)
	12)	Premature stop at aa 513 caused by frameshift mutation (loss of one bp at position 1527)
