# Supplementary material for: Cytochrome oxidase requirements in Bordetella reveal insights into evolution towards life in the mammalian respiratory tract
Source: PLoS Pathog. 2024 Jul 8;20(7):e1012084. doi: 10.1371/journal.ppat.1012084 (PMC11257404; doi:10.1371/journal.ppat.1012084)
Supplement: S2 Table — Table B: Fold change differences in transcript abundance of all genes of RB50 grown either in 2% O2 or ambient air. Table C: Fold change differences in transcript abundance of all genes of RB50 grown either in 5% CO2 or ambient air. (XLSX) [file ppat.1012084.s002.xlsx]

## Sheet: S2 Table A
S2 Table A. Fold change differences in transcript abundance of all genes of RB50 grown either in 5% O2 or ambient air.
Locustag	Gene	Description	FeatureType	logFC	PValue	Benjamini_Hochberg_Adjusted_PValue	air_1	air_2	air_3	5percentO2_1	5percentO2_2	5percentO2_3
AYT36_RS00005	mnmG	tRNA uridine-5-carboxymethylaminomethyl(34) synthesis enzyme MnmG	CDS	0.403934	0.111406	0.222951	1260.85	1365.58	1315.47	2098.11	1794.22	1323.28
AYT36_RS00010	rsmG	16S rRNA (guanine(527)-N(7))-methyltransferase RsmG	CDS	0.126251	0.617409	0.736996	86.6712	115.242	97.3844	140.467	107.059	79.1962
AYT36_RS00015		ParA family protein	CDS	-0.040061	0.842019	0.902875	330.821	320.402	326.997	348.586	336.458	266.402
AYT36_RS00020		GNAT family N-acetyltransferase	CDS	-0.112248	0.388839	0.543515	111.25	100.828	120.114	95.8421	105.437	106.034
AYT36_RS00025		ParB/RepB/Spo0J family partition protein	CDS	-0.297175	0.121162	0.238211	70.1948	61.6209	73.6338	47.2044	60.6154	59.356
AYT36_RS00030		asparaginase	CDS	-0.32697	0.216662	0.361504	26.1443	28.9592	28.2422	22.36	21.7703	22.3099
AYT36_RS00050	tuf	elongation factor Tu	CDS	0.119786	0.668905	0.776299	879.852	1285.44	1082.53	1446.9	1202.75	879.391
AYT36_RS00060	secE	preprotein translocase subunit SecE	CDS	0.576766	0.0264556	0.076767	1842.9	2119.38	2280.95	3047.45	3176.76	3087.58
AYT36_RS00065	nusG	transcription termination/antitermination protein NusG	CDS	0.230295	0.417907	0.5712	993.212	1276.85	1127.85	1578.96	1375.8	1031.28
AYT36_RS00070	rplK	50S ribosomal protein L11	CDS	-0.527738	0.0798427	0.175574	626.034	1010.33	806.433	708.83	519.671	465.957
AYT36_RS00075	rplA	50S ribosomal protein L1	CDS	-0.698222	0.00743871	0.0297487	638.358	985.802	839.167	577.251	516.853	424.136
AYT36_RS00080	rplJ	50S ribosomal protein L10	CDS	-1.33973	0.00191409	0.0112796	3097.97	4600.74	4252.32	2112.25	1531.86	1077.71
AYT36_RS00085	rplL	50S ribosomal protein L7/L12	CDS	-1.15649	0.00355119	0.0174942	221.001	346.585	308.894	190.824	119.523	82.9008
AYT36_RS00090	rpoB	DNA-directed RNA polymerase subunit beta	CDS	-0.991458	0.00352724	0.0174199	3291.05	4599.95	4389.79	2540.92	2031.04	1604.92
AYT36_RS00095	rpoC	DNA-directed RNA polymerase subunit beta'	CDS	-1.38091	0.000336911	0.00321335	2521.43	3523.17	3343.19	1479.96	1178.84	945.909
AYT36_RS00100		TssQ family T6SS-associated lipoprotein	CDS	-0.203519	0.308871	0.463982	27.1656	24.5294	21.8451	19.4933	25.0145	19.3463
AYT36_RS00105		hypothetical protein	CDS	-0.00947193	0.950258	0.971685	87.4201	93.2909	91.4638	102.627	90.2402	77.5497
AYT36_RS00110		CHASE2 domain-containing protein	CDS	-0.28872	0.0902279	0.191321	52.2206	55.6043	54.3066	51.3133	44.2237	37.2107
AYT36_RS00115		FecR domain-containing protein	CDS	0.142337	0.294591	0.449412	60.7311	59.8358	60.9759	68.5133	70.8603	61.0025
AYT36_RS00120		response regulator transcription factor	CDS	1.17908	4.10699e-05	0.000692712	239.384	253.228	218.792	632.099	566.285	412.528
AYT36_RS00125		winged helix-turn-helix domain-containing protein	CDS	0.104288	0.562414	0.696047	19.1317	17.3887	22.5937	24.08	17.4163	22.063
AYT36_RS00130	dmeF	CDF family Co(II)/Ni(II) efflux transporter DmeF	CDS	0.0141913	0.94355	0.967707	33.157	34.5791	35.5239	44.0511	30.2223	30.0484
AYT36_RS00135		metal/formaldehyde-sensitive transcriptional repressor	CDS	0.382413	0.0964124	0.200543	14.6381	11.3721	13.7468	15.0022	16.3064	20.4988
AYT36_RS00140	rpsL	30S ribosomal protein S12	CDS	-0.207879	0.485527	0.628583	1231.85	1669.91	1363.52	1586.13	1179.61	927.221
AYT36_RS00145	rpsG	30S ribosomal protein S7	CDS	-0.501803	0.126487	0.246163	1032.16	1544.62	1159.22	1159.85	843.835	634.804
AYT36_RS00150	fusA	elongation factor G	CDS	-0.865873	0.0131354	0.0455568	3554.88	5262.84	4500.44	3012.77	2523.82	1771.29
AYT36_RS00155	tuf	elongation factor Tu	CDS	-0.650018	0.0469842	0.117877	613.166	956.777	823.446	673.762	492.009	359.511
AYT36_RS00160	rpsJ	30S ribosomal protein S10	CDS	-0.90374	0.0102109	0.0376989	436.079	670.822	538.847	383.56	284.636	211.492
AYT36_RS00165	rplC	50S ribosomal protein L3	CDS	-0.317624	0.156896	0.286768	1460.81	2104.3	1881.95	1571.7	1397.66	1401.33
AYT36_RS00170	rplD	50S ribosomal protein L4	CDS	-1.0541	0.00498854	0.0222518	1184.12	1956.4	1582.24	1017.38	685.381	571.744
AYT36_RS00175	rplW	50S ribosomal protein L23	CDS	-0.931999	0.0161687	0.0534915	277.375	446.289	367.761	259.242	191.92	120.935
AYT36_RS00180	rplB	50S ribosomal protein L2	CDS	-1.11748	0.000791153	0.00587801	1034.27	1659.27	1457.09	765.495	615.887	531.652
AYT36_RS00185	rpsS	30S ribosomal protein S19	CDS	-1.1262	0.00680967	0.0281352	347.434	548.572	450.173	293.833	192.86	130.073
AYT36_RS00190	rplV	50S ribosomal protein L22	CDS	-1.18975	0.00375566	0.0180921	592.809	947.256	760.225	471.28	318.018	219.148
AYT36_RS00195	rpsC	30S ribosomal protein S3	CDS	-1.30519	0.000356154	0.00336352	1114.81	1718.38	1455.05	741.415	600.007	393.923
AYT36_RS00200	rplP	50S ribosomal protein L16	CDS	-1.1676	0.000399473	0.00363128	367.314	543.481	474.196	275.582	186.969	154.029
AYT36_RS00205	rpmC	50S ribosomal protein L29	CDS	-1.25736	0.00344928	0.0171111	255.86	392.073	356.055	201.526	129.512	88.9928
AYT36_RS00210	rpsQ	30S ribosomal protein S17	CDS	-0.971638	0.00881987	0.0336485	667.225	986.133	914.366	570.657	450.347	288.383
AYT36_RS00215		alpha/beta hydrolase	CDS	-0.13685	0.593481	0.719512	7.21693	6.6778	7.41782	4.68222	7.34215	7.32688
AYT36_RS00220		NAD-dependent succinate-semialdehyde dehydrogenase	CDS	-0.423133	0.011087	0.0403444	1044	919.024	990.381	791.486	736.776	674.402
AYT36_RS00230	rplN	50S ribosomal protein L14	CDS	0.173355	0.501031	0.643112	762.475	1047.29	864.891	1243.37	974.03	798.795
AYT36_RS00235	rplX	50S ribosomal protein L24	CDS	-0.116718	0.604565	0.7269	324.353	432.008	401.651	363.111	372.401	332.509
AYT36_RS00240	rplE	50S ribosomal protein L5	CDS	-0.467312	0.105817	0.214806	1323.49	1856.1	1665.95	1311.88	1288.46	904.5
AYT36_RS00245	rpsN	30S ribosomal protein S14	CDS	-0.698092	0.0471862	0.11825	542.018	895.421	731.03	579.926	444.883	311.845
AYT36_RS00250	rpsH	30S ribosomal protein S8	CDS	-0.79649	0.0209492	0.0643971	692.212	1147.52	940.838	657.804	560.821	382.315
AYT36_RS00255	rplF	50S ribosomal protein L6	CDS	-0.799294	0.0225472	0.0681483	897.009	1394.54	1213.39	833.053	675.051	505.967
AYT36_RS00260	rplR	50S ribosomal protein L18	CDS	-1.05149	0.00140778	0.00906253	172.934	353.593	263.979	157.571	127.122	96.7313
AYT36_RS00265	rpsE	30S ribosomal protein S5	CDS	-1.16461	0.00299427	0.0155102	907.835	1472.55	1245.04	691.153	513.097	413.022
AYT36_RS00270	rpmD	50S ribosomal protein L30	CDS	-1.1535	0.00178355	0.0106897	287.383	406.156	370.483	199.233	157.429	121.676
AYT36_RS00275	rplO	50S ribosomal protein L15	CDS	-1.18249	7.51898e-05	0.00108867	254.771	385.065	352.381	164.355	140.269	132.542
AYT36_RS00280	secY	preprotein translocase subunit SecY	CDS	-1.08463	0.0036203	0.0176907	3083.87	4626.92	4140.57	2485.68	1708.25	1394.17
AYT36_RS00285	infA	translation initiation factor IF-1	CDS	-0.652536	0.100743	0.207842	334.293	488.141	413.765	412.991	212.069	161.438
AYT36_RS00290	rpmJ	50S ribosomal protein L36	CDS	-1.14262	0.0111114	0.0403685	249.324	378.387	334.482	216.815	128.915	90.1453
AYT36_RS00295	rpsM	30S ribosomal protein S13	CDS	-1.37395	3.82285e-05	0.000653966	290.72	433.396	358.641	177.446	134.805	105.54
AYT36_RS00300	rpsK	30S ribosomal protein S11	CDS	-1.67125	8.94461e-06	0.000229298	512.129	649.4	645.555	215.095	173.65	178.644
AYT36_RS00305	rpsD	30S ribosomal protein S4	CDS	-1.32098	0.000141182	0.00168822	964.277	1322.54	1187.94	543.711	463.238	383.879
AYT36_RS00310	rpoA	DNA-directed RNA polymerase subunit alpha	CDS	-1.42699	8.73481e-05	0.0011975	945.758	1260.58	1228.23	526.797	396.562	353.995
AYT36_RS00315	rplQ	50S ribosomal protein L17	CDS	-0.689173	0.0609004	0.142387	961.894	1373.38	1503.44	1123.64	662.416	594.795
AYT36_RS00320		HIT family protein	CDS	-0.329321	0.365039	0.521004	43.2335	45.3562	42.8056	48.16	36.9669	19.5109
AYT36_RS00325		divalent-cation tolerance protein CutA	CDS	0.77691	0.0135871	0.0467189	71.8288	80.6626	77.0365	186.524	109.62	97.2253
AYT36_RS00330	dsbD	protein-disulfide reductase DsbD	CDS	0.00184024	0.988202	0.994825	242.448	257.591	266.497	255.515	270.379	241.622
AYT36_RS00335		DMT family transporter	CDS	0.179137	0.306178	0.461523	52.4248	60.4308	56.9607	67.7488	63.8596	60.6732
AYT36_RS00340	hemB	porphobilinogen synthase	CDS	0.616953	0.00468279	0.0212963	234.891	229.095	227.775	328.329	407.404	325.182
AYT36_RS00345	yihA	ribosome biogenesis GTP-binding protein YihA/YsxC	CDS	0.709635	0.000768413	0.00575352	72.7139	74.9104	76.7642	128.809	124.902	113.279
AYT36_RS00350		c-type cytochrome	CDS	0.297262	0.0472066	0.11825	388.216	392.47	396.003	459.144	496.705	490.078
AYT36_RS00355		cytochrome c biogenesis protein ResB	CDS	-0.237786	0.146964	0.274565	223.725	223.607	227.298	223.886	191.92	156.334
AYT36_RS00360	ccsB	c-type cytochrome biogenesis protein CcsB	CDS	0.125882	0.398127	0.552323	222.499	199.475	224.44	240.418	250.401	214.538
AYT36_RS00365	lysA	diaminopimelate decarboxylase	CDS	-0.424513	0.0124582	0.0438244	166.602	160.995	148.016	98.4221	121.402	134.518
AYT36_RS00375	cyaY	iron donor protein CyaY	CDS	0.175047	0.391421	0.546171	195.266	170.714	169.861	195.506	218.301	191.158
AYT36_RS00380		PBP1A family penicillin-binding protein	CDS	0.0929884	0.49701	0.638975	312.575	315.377	310.051	355.944	318.103	326.417
AYT36_RS00385		shikimate kinase	CDS	1.27049	0.000193947	0.00216312	63.5907	67.1747	73.5657	120.495	251.767	120.688
AYT36_RS00390	aroB	3-dehydroquinate synthase	CDS	0.0777889	0.546877	0.682815	101.445	107.175	104.666	114.667	114.316	101.671
AYT36_RS00395		deoxyguanosinetriphosphate triphosphohydrolase	CDS	0.322624	0.0243163	0.071757	135.283	138.912	146.383	172.095	185.944	167.942
AYT36_RS00400		glutathione S-transferase family protein	CDS	0.191024	0.260915	0.411759	26.6209	29.2898	29.5352	32.0111	32.3567	33.1768
AYT36_RS00405	uvrA	excinuclease ABC subunit UvrA	CDS	0.528322	0.00311138	0.015945	298.141	304.27	296.917	385.471	470.325	441.259
AYT36_RS00410		MFS transporter	CDS	0.0882367	0.767104	0.84725	9.12328	9.38859	11.2288	6.40222	10.7571	14.4068
AYT36_RS00415	ssb	single-stranded DNA-binding protein	CDS	-0.150784	0.373953	0.529794	118.671	138.383	132.092	132.153	112.523	105.869
AYT36_RS00420		TonB-dependent receptor	CDS	0.585847	0.518733	0.658345	9.94029	11.0415	9.45942	16.4355	12.9768	16.3003
AYT36_RS00425		2,4'-dihydroxyacetophenone dioxygenase family protein	CDS	0.350826	0.399979	0.55391	1.02126	1.45457	1.76939	1.91111	1.53673	1.97579
AYT36_RS00430		aldolase/citrate lyase family protein	CDS	0.190782	0.548477	0.684211	4.35739	4.82653	2.72214	5.54222	5.03706	3.04601
AYT36_RS00435		tripartite tricarboxylate transporter substrate-binding protein	CDS	0.903689	0.00416012	0.0196056	9.87221	6.54557	12.3857	14.4289	16.221	23.2155
AYT36_RS00440		GntR family transcriptional regulator	CDS	0.303671	0.120822	0.237641	78.7734	80.5303	67.2368	109.984	87.4228	82.2422
AYT36_RS00445		LysR family transcriptional regulator	CDS	0.073062	0.652954	0.764616	17.4976	18.645	21.0966	19.1111	23.6486	17.4528
AYT36_RS00450		amidohydrolase family protein	CDS	0.53073	0.212464	0.356605	1.97444	2.11574	4.9679	5.73333	4.09794	3.29298
AYT36_RS00455		tripartite tricarboxylate transporter substrate binding protein	CDS	1.13668	0.0633021	0.146436	1.08935	0.991753	0.612481	2.19778	1.70748	2.05811
AYT36_RS00460		glycosyltransferase family 4 protein	CDS	2.87699	1.2097e-08	3.23058e-06	8.91903	9.58694	6.87339	75.011	62.9205	48.7361
AYT36_RS00465		PhoP regulatory network YrbL family protein	CDS	0.12741	0.407884	0.560841	33.3613	33.5212	34.1628	33.1577	36.3693	40.833
AYT36_RS00470		LysR family transcriptional regulator	CDS	0.39342	0.133367	0.255314	4.97015	4.16536	3.60683	4.87333	4.52481	7.32688
AYT36_RS00475		ABC transporter substrate-binding protein	CDS	0.156224	0.466092	0.612866	3.81272	4.23148	5.44427	4.87333	5.5493	4.61017
AYT36_RS00480		ABC transporter permease	CDS	-0.202109	0.546621	0.682672	1.83827	3.63643	2.85824	2.10222	3.24421	1.89346
AYT36_RS00485		ABC transporter ATP-binding protein	CDS	-0.8107	0.00502432	0.0223537	4.83398	6.6778	5.03595	2.96222	3.32958	3.12833
AYT36_RS00490		FAD-binding oxidoreductase	CDS	-0.219175	0.507783	0.650105	6.05949	8.59519	6.80534	8.12221	6.31766	4.0339
AYT36_RS00500		TetR/AcrR family transcriptional regulator	CDS	1.11371	0.000109712	0.00142537	21.9231	26.1823	22.1854	41.9488	44.2237	65.9419
AYT36_RS00505		malate synthase G	CDS	0.0380905	0.800213	0.872325	200.712	191.871	202.255	184.04	223.936	202.765
AYT36_RS00510	glcC	transcriptional regulator GlcC	CDS	0.692903	0.000490251	0.0041933	27.9826	29.5542	33.3462	47.4911	50.3706	49.0654
AYT36_RS00515		saccharopine dehydrogenase NADP-binding domain-containing protein	CDS	2.12952	2.56239e-06	9.78823e-05	12.936	12.8267	9.39137	40.3244	44.7359	68.8233
AYT36_RS00520		DUF4148 domain-containing protein	CDS	0.563866	0.0417985	0.108465	15.9317	16.1325	14.6995	22.4555	20.7458	25.9322
AYT36_RS00525	ubiA	4-hydroxybenzoate octaprenyltransferase	CDS	0.364773	0.0345155	0.0940956	104.577	119.209	118.957	124.318	139.928	177.08
AYT36_RS00530		PLP-dependent aminotransferase family protein	CDS	1.43226	2.53547e-07	2.70844e-05	195.266	186.119	176.871	519.726	499.437	487.443
AYT36_RS00535		GAF domain-containing protein	CDS	0.212355	0.132315	0.253806	28.0507	26.579	28.038	33.54	30.2223	32.0242
AYT36_RS00540	dapA	4-hydroxy-tetrahydrodipicolinate synthase	CDS	0.169716	0.395481	0.54998	28.3911	22.7442	24.227	31.9155	25.9536	26.9201
AYT36_RS00545		sterol desaturase family protein	CDS	0.116578	0.601087	0.724712	18.3147	26.3145	21.3007	27.6155	23.4778	20.4165
AYT36_RS00550		fatty acid desaturase	CDS	0.0813227	0.742254	0.828038	7.96585	8.46296	10.6163	10.8933	7.85439	9.87894
AYT36_RS00555		beta-ketoacyl-ACP synthase III	CDS	-0.159965	0.340119	0.494391	17.7019	18.9755	19.6674	18.2511	16.1357	16.0533
AYT36_RS00560		hypothetical protein	CDS	-0.278346	0.189732	0.330092	20.4253	17.521	18.3064	19.2066	14.855	12.3487
AYT36_RS00565		amino acid permease	CDS	0.617706	0.0304754	0.0855894	61.7524	46.6124	54.5108	50.3577	88.7034	110.809
AYT36_RS00570		class I SAM-dependent methyltransferase	CDS	0.545082	0.0049341	0.0220635	127.862	104.002	108.885	140.467	179.712	176.998
AYT36_RS00575	bcfA	inverse autotransporter colonization factor BcfA	CDS	1.05425	1.94744e-05	0.000391689	2979.71	2875.55	2881.25	6260.41	5953.55	5928.6
AYT36_RS00580		GMC family oxidoreductase N-terminal domain-containing protein	CDS	0.39829	0.0360536	0.0966527	170.415	177.987	173.06	234.589	232.217	220.465
AYT36_RS00585		putative Na+/H+ antiporter	CDS	-0.0771935	0.604504	0.7269	132.151	147.441	154.822	154.227	123.792	133.777
AYT36_RS00590		FmdB family zinc ribbon protein	CDS	0.655064	0.00650947	0.027257	141.07	144.003	154.005	265.166	253.816	172.47
AYT36_RS00595		DUF502 domain-containing protein	CDS	-0.220696	0.109379	0.219719	102.058	112.729	110.791	100.429	94.5942	84.3826
AYT36_RS00600	aspS	aspartate--tRNA ligase	CDS	-1.22086	4.4194e-05	0.000730036	802.509	911.487	842.501	434.682	371.205	290.935
AYT36_RS00605		endonuclease/exonuclease/phosphatase family protein	CDS	-0.364032	0.0170082	0.0554669	308.285	269.955	322.097	224.842	221.631	253.066
AYT36_RS00610	clsB	cardiolipin synthase ClsB	CDS	-1.17438	2.30222e-06	9.2998e-05	69.3778	69.6872	74.4504	33.3489	29.8808	31.3656
AYT36_RS00615		DMT family transporter	CDS	2.49352	2.19107e-10	5.26625e-07	15.6594	16.3309	16.2648	78.8333	93.6551	99.3657
AYT36_RS00620		MFS transporter	CDS	3.07082	5.86085e-09	2.63651e-06	40.8505	34.5791	41.8528	259.242	300.089	426.276
AYT36_RS00625		carbon monoxide dehydrogenase subunit G	CDS	1.25999	4.59006e-05	0.000753051	122.824	122.448	133.521	386.522	273.026	247.714
AYT36_RS00630		NAD-dependent epimerase/dehydratase family protein	CDS	0.241873	0.352032	0.507027	528.606	525.563	471.882	782.79	531.281	490.572
AYT36_RS00635		DegT/DnrJ/EryC1/StrS family aminotransferase	CDS	-0.416673	0.0493576	0.1223	272.745	293.691	283.102	237.933	213.776	184.736
AYT36_RS00640	asnB	asparagine synthase (glutamine-hydrolyzing)	CDS	-0.432289	0.11016	0.221009	659.94	749.897	724.02	625.984	567.992	387.419
AYT36_RS00645		NAD(P)-dependent oxidoreductase	CDS	-1.05875	0.00380748	0.0182478	98.4498	128.796	113.105	73.6733	55.9199	33.8354
AYT36_RS00650		metallophosphoesterase family protein	CDS	-0.809021	0.00543187	0.0236942	110.433	134.283	120.727	89.0577	74.5314	45.0315
AYT36_RS00655		ATP-grasp domain-containing protein	CDS	-0.868053	0.00495353	0.0221298	240.95	256.533	238.867	184.231	129.683	89.5691
AYT36_RS00660		class I SAM-dependent methyltransferase	CDS	-1.09539	0.00264089	0.0142793	311.826	322.981	334.278	211.273	146.16	96.155
AYT36_RS00665		hypothetical protein	CDS	-0.817241	0.0068187	0.0281352	289.017	325.229	293.514	214.426	174.248	126.533
AYT36_RS00670		formyltransferase family protein	CDS	-0.947419	0.00492978	0.0220635	183.827	218.45	197.151	139.033	100.144	71.7047
AYT36_RS00675		glycosyltransferase family 1 protein	CDS	-0.705306	0.0521869	0.127926	505.661	588.903	528.231	398.753	362.668	233.884
AYT36_RS00680		ABC transporter ATP-binding protein	CDS	-1.22256	0.00196464	0.0114196	165.036	191.607	160.606	106.353	67.2746	48.0775
AYT36_RS00685		ABC transporter ATP-binding protein	CDS	-1.06944	0.00112742	0.00765469	157.343	182.747	160.266	107.787	74.5314	56.1453
AYT36_RS00690		ABC transporter permease	CDS	-0.738525	0.0181167	0.0577116	179.947	185.854	182.043	152.698	104.412	71.293
AYT36_RS00695		hypothetical protein	CDS	-1.29867	0.000550821	0.00458737	378.276	412.966	383.005	217.102	141.721	118.547
AYT36_RS00700		glycosyltransferase	CDS	-0.432849	0.115447	0.229131	413.68	498.19	429.009	456.946	278.746	257.676
AYT36_RS00705	asnB	asparagine synthase (glutamine-hydrolyzing)	CDS	-0.177691	0.515677	0.656825	446.973	530.852	446.975	533.295	431.138	295.298
AYT36_RS00710		NAD-dependent epimerase/dehydratase family protein	CDS	-0.489956	0.0474044	0.118684	425.594	393.065	373.613	350.88	286.942	211.162
AYT36_RS00715		NAD-dependent epimerase/dehydratase family protein	CDS	-0.755794	0.0045725	0.0210189	338.923	336.469	281.809	215.286	204.983	146.62
AYT36_RS00720		SDR family oxidoreductase	CDS	-0.829783	0.00362132	0.0176907	524.997	502.885	473.243	350.02	284.551	210.01
AYT36_RS00725		transglutaminase domain-containing protein	CDS	1.98348	4.679e-06	0.000149946	53.2419	60.6953	58.7301	267.555	233.754	181.608
AYT36_RS00730		hypothetical protein	CDS	3.07033	7.88054e-08	1.30351e-05	25.5316	40.6619	20.7563	275.104	259.366	196.179
AYT36_RS00735	asnB	asparagine synthase (glutamine-hydrolyzing)	CDS	1.44673	1.71723e-07	1.96541e-05	94.7051	111.01	96.4317	300.522	257.914	265.25
AYT36_RS00740		hypothetical protein	CDS	0.37314	0.0109178	0.0399102	67.5395	65.8524	64.6507	86.8599	86.996	82.6538
AYT36_RS00745		glycosyltransferase	CDS	0.342185	0.0623817	0.144724	110.433	89.6545	94.1179	139.129	123.536	110.315
AYT36_RS00750	wlbL	O-antigen biosynthesis protein WlbL	CDS	-0.579794	0.0120148	0.0426236	323.536	337.791	319.579	270.613	219.24	166.46
AYT36_RS00755		hypothetical protein	CDS	-0.247533	0.248216	0.398919	181.104	177.92	171.699	193.022	138.647	115.419
AYT36_RS00760	wlbI	O-antigen biosynthesis protein WlbI	CDS	0.107254	0.552675	0.688444	75.5735	71.0756	70.4353	92.6888	71.2018	69.9758
AYT36_RS00765	wlbH	O-antigen biosynthesis protein WlbH	CDS	0.451065	0.015663	0.0523589	246.261	269.294	233.627	394.262	334.068	295.874
AYT36_RS00770	wlbG	O-antigen biosynthesis protein WlbG	CDS	-0.0325523	0.854301	0.909691	80.7479	75.9683	61.9286	83.8977	68.8113	61.0848
AYT36_RS00775	wlbF	O-antigen biosynthesis aminotransferase WlbF	CDS	-0.442426	0.00355197	0.0174942	86.7393	85.1585	83.7057	65.0733	63.0913	59.9323
AYT36_RS00780	wlbE	O-antigen biosynthesis protein WlbE	CDS	-0.847567	0.000271963	0.00277564	30.2975	36.4965	31.2365	21.2133	16.6479	16.6296
AYT36_RS00785	wlbD	O-antigen biosynthesis protein WlbD	CDS	-0.652974	0.00106499	0.00737167	77.2075	91.3074	82.0724	55.3266	61.8107	42.2325
AYT36_RS00790	wlbC	O-antigen biosynthesis protein WlbC	CDS	-0.615459	0.00132468	0.00861433	80.3394	95.4727	87.4486	55.9955	64.628	51.2059
AYT36_RS00795	wlbB	O-antigen biosynthesis protein WlbB	CDS	-0.212804	0.296095	0.450563	24.3061	26.1162	24.9756	21.1178	22.2826	21.6513
AYT36_RS00800	wlbA	O-antigen biosynthesis protein WlbA	CDS	0.326735	0.0815096	0.178018	136.168	153.523	127.872	220.064	167.93	135.753
AYT36_RS00805	waaC	lipopolysaccharide heptosyltransferase I	CDS	-0.0203329	0.906207	0.947996	76.8671	98.0513	95.4109	97.7532	98.1799	70.6344
AYT36_RS00810		3-deoxy-D-manno-octulosonic acid transferase	CDS	-0.712051	0.00716324	0.0290463	10.6211	12.2316	12.3857	6.97555	7.93977	6.58596
AYT36_RS00815		hypothetical protein	CDS	1.96217	9.69226e-07	5.43238e-05	66.314	64.6623	64.5146	311.033	255.695	195.109
AYT36_RS00825		type III pantothenate kinase	CDS	-0.591904	0.190578	0.331203	6.94459	7.93402	8.09836	3.91777	4.95168	6.33899
AYT36_RS00830		biotin--[acetyl-CoA-carboxylase] ligase	CDS	-0.630349	0.0479886	0.119835	19.404	25.9839	21.1646	12.6133	13.1476	17.2058
AYT36_RS00835		ABC transporter permease	CDS	0.503112	0.00395307	0.0187216	44.6632	45.4884	42.9417	63.2577	67.0185	58.3681
AYT36_RS00840		ATP-binding cassette domain-containing protein	CDS	0.242669	0.142253	0.267636	43.642	34.8436	38.9946	53.7022	44.8213	40.5037
AYT36_RS00845		MlaD family protein	CDS	0.661761	0.00492348	0.0220633	47.2504	43.3727	53.2178	63.6399	71.2872	92.6151
AYT36_RS00850		ABC-type transport auxiliary lipoprotein family protein	CDS	0.002155	0.994325	0.996813	6.12758	7.14062	6.66923	5.06444	6.14692	8.7264
AYT36_RS00855		alpha/beta family hydrolase	CDS	-0.42677	0.00564862	0.0243743	69.1736	66.2491	64.3105	51.8866	49.8583	46.8427
AYT36_RS00860		D-alanyl-D-alanine carboxypeptidase family protein	CDS	-0.462922	0.00785947	0.0308817	590.154	597.498	590.636	436.306	447.017	406.848
AYT36_RS00865		D-amino acid aminotransferase	CDS	-1.05865	2.36729e-05	0.000460711	128.271	140.3	121.407	64.0222	70.1773	53.017
AYT36_RS00870		YbeD family protein	CDS	-0.146922	0.467094	0.613475	104.918	102.878	97.6566	84.6621	116.706	74.5037
AYT36_RS00875	lipB	lipoyl(octanoyl) transferase LipB	CDS	-0.326158	0.0416098	0.108235	73.2586	66.7119	74.6546	45.6755	62.9205	62.5666
AYT36_RS00880	lipA	lipoyl synthase	CDS	-0.0531102	0.77791	0.855114	503.959	509.959	508.019	574.002	469.556	423.395
AYT36_RS00885	rfbC	dTDP-4-dehydrorhamnose 3,5-epimerase	CDS	-0.100098	0.516751	0.657161	38.4676	32.265	36.8169	31.82	39.7842	28.7313
AYT36_RS00890	rfbD	dTDP-4-dehydrorhamnose reductase	CDS	-0.224349	0.211443	0.355139	34.4506	33.9841	30.8962	24.5578	28.088	32.3535
AYT36_RS00895	rfbB	dTDP-glucose 4,6-dehydratase	CDS	-0.00114631	0.993396	0.996505	52.9014	61.2242	57.7773	63.3533	50.8828	57.5448
AYT36_RS00900		cob(I)yrinic acid a,c-diamide adenosyltransferase	CDS	-0.165896	0.603753	0.72665	10.7573	14.6779	16.8772	10.32	10.0741	17.2881
AYT36_RS00905		copper-binding protein	CDS	0.355054	0.178065	0.314575	46.8419	49.5215	53.49	53.1288	68.2991	70.2228
AYT36_RS00910	hslU	ATP-dependent protease ATPase subunit HslU	CDS	-0.789616	0.0235904	0.070216	527.993	854.626	787.582	547.246	412.868	295.38
AYT36_RS00915	hslV	ATP-dependent protease subunit HslV	CDS	-0.865052	0.00595424	0.0253068	145.087	259.178	238.391	144.862	107.315	100.683
AYT36_RS00920	dksA	RNA polymerase-binding protein DksA	CDS	-0.530483	0.106538	0.215777	446.564	669.764	567.974	504.724	410.392	251.007
AYT36_RS00925		GTP-binding protein	CDS	-0.238577	0.41235	0.565686	1892.47	2565	2266.25	2345.7	1981.87	1371.36
AYT36_RS00930		Fur family transcriptional regulator	CDS	0.265661	0.220123	0.365756	33.3613	34.4469	33.9587	32.2977	42.5162	47.5012
AYT36_RS00935	aztA	zinc ABC transporter ATP-binding protein AztA	CDS	2.52814	0.0169746	0.0554669	0	0.396701	0.20416	0.668888	0.939112	1.97579
AYT36_RS00940		metal ABC transporter permease	CDS	0.373244	0.470468	0.616039	0.953179	1.05787	1.29301	0.573333	1.19523	2.46974
AYT36_RS00945		metal ABC transporter substrate-binding protein	CDS	0.397453	0.275867	0.428739	2.38295	2.44632	2.17771	3.05777	2.30509	3.86925
AYT36_RS00955		nickel transporter	CDS	0.681171	0.391304	0.546167	0.885095	0.661169	0.40832	1.33778	0.170748	1.64649
AYT36_RS00960		TonB-dependent receptor	CDS	1.00815	0.00586977	0.0250364	1.56594	2.64467	1.9055	4.96888	4.09794	3.29298
AYT36_RS00965	xerC	tyrosine recombinase XerC	CDS	0.35184	0.29705	0.45156	11.5743	18.3805	15.5842	17.4866	19.636	20.9928
AYT36_RS00970		DUF484 family protein	CDS	0.052322	0.719449	0.813131	147.947	154.383	152.099	161.775	156.32	153.124
AYT36_RS00975	dapF	diaminopimelate epimerase	CDS	0.340627	0.045653	0.115441	89.4626	95.5389	100.175	108.551	117.218	135.342
AYT36_RS00980		lysophospholipid acyltransferase family protein	CDS	-0.910116	0.00010283	0.00136171	32.6123	30.9427	38.1099	19.3022	15.1965	19.5932
AYT36_RS00985		lysophospholipid acyltransferase family protein	CDS	-0.432715	0.0920507	0.193819	22.7401	21.4219	20.7563	13.5689	16.221	18.276
AYT36_RS00990	metK	methionine adenosyltransferase	CDS	-0.120825	0.540155	0.677691	489.253	476.306	446.703	537.117	418.673	343.046
AYT36_RS00995		DUF1289 domain-containing protein	CDS	-0.175104	0.448882	0.598551	25.055	28.5625	26.8811	27.0422	25.0145	19.2639
AYT36_RS01000		glycosyltransferase family 1 protein	CDS	0.499828	0.0543098	0.131985	10.0084	8.79354	6.87339	11.5622	15.538	9.22035
AYT36_RS01005	ahcY	adenosylhomocysteinase	CDS	-0.83914	0.00132366	0.00861433	2825.7	2085.92	1883.11	1335.01	1445.72	1017.37
AYT36_RS01010		phage holin family protein	CDS	-0.479419	0.047173	0.11825	501.849	383.279	387.7	376.68	280.026	256.276
AYT36_RS01015	metF	methylenetetrahydrofolate reductase [NAD(P)H]	CDS	-0.496098	0.0140183	0.0475555	531.261	469.43	423.156	380.215	367.876	261.463
AYT36_RS01020		LysR family transcriptional regulator	CDS	0.668949	0.0010658	0.00737167	26.1443	20.364	20.8924	36.0244	35.174	35.9758
AYT36_RS01025		histone deacetylase family protein	CDS	0.193121	0.343851	0.497709	5.78716	7.20674	5.64843	7.83555	6.74453	6.75061
AYT36_RS01030		MFS transporter	CDS	0.740124	0.0024466	0.0134103	9.87221	13.3556	12.0455	23.1244	19.2945	16.5472
AYT36_RS01035		5-formyltetrahydrofolate cyclo-ligase	CDS	0.307458	0.196016	0.337361	26.4167	26.9757	24.159	24.08	36.7108	35.1526
AYT36_RS01040		lytic transglycosylase domain-containing protein	CDS	-0.415241	0.00500608	0.0223024	144.475	150.614	154.209	104.824	115.596	116.489
AYT36_RS01045		CCA tRNA nucleotidyltransferase	CDS	-0.742296	0.00750284	0.0298808	24.238	23.8682	25.1798	13.9511	17.4163	12.431
AYT36_RS01050		SAM-dependent methyltransferase	CDS	1.07364	0.00447568	0.020727	29.072	29.2898	32.3254	44.4333	61.1277	85.2882
AYT36_RS01055		DEAD/DEAH box helicase	CDS	2.28133	5.16858e-07	3.79723e-05	179.47	250.517	157.339	1016.42	914.781	924.093
AYT36_RS01060		uracil-DNA glycosylase	CDS	0.789291	0.000361492	0.00340057	17.9061	20.8929	14.9037	34.1133	31.1615	27.5787
AYT36_RS01065		HAD family phosphatase	CDS	-0.165107	0.42157	0.574274	28.323	31.67	26.9491	28.4755	28.1734	20.9104
AYT36_RS01070		5'-methylthioadenosine/adenosylhomocysteine nucleosidase	CDS	0.284118	0.307249	0.462783	3.40421	3.50419	3.74294	4.96888	3.15883	4.85715
AYT36_RS01075		thioredoxin family protein	CDS	0.0590277	0.848541	0.907073	7.55735	6.81004	6.66923	9.26888	6.91528	5.76272
AYT36_RS01080		AraC family transcriptional regulator	CDS	0.707731	0.0234586	0.0700406	6.33183	6.14887	3.53878	7.16666	8.62276	10.3729
AYT36_RS01085		Fur family transcriptional regulator	CDS	0.424267	0.216279	0.361116	1.83827	1.65292	1.08885	1.43333	2.56122	2.14044
AYT36_RS01090		hypothetical protein	CDS	0.347501	0.139162	0.263159	7.82968	6.14887	10.0719	12.04	8.53738	10.0436
AYT36_RS01095	nhaA	Na+/H+ antiporter NhaA	CDS	0.327341	0.0617666	0.143876	572.384	548.439	584.238	790.148	587.457	761.749
AYT36_RS01100		hypothetical protein	CDS	-2.00816	9.87304e-06	0.000245905	35.8804	40.4635	46.9569	8.12221	9.22038	13.2542
AYT36_RS01105		glycosyltransferase family 4 protein	CDS	-1.95406	0.000150218	0.00176121	24.6465	25.0583	23.9548	4.01333	7.93977	6.99758
AYT36_RS01110		HIT family protein	CDS	-0.511349	0.00964432	0.036078	44.3228	38.0833	38.178	24.2711	28.6002	31.6949
AYT36_RS01115		GNAT family N-acetyltransferase	CDS	-0.50377	0.0354037	0.0954491	57.2588	63.1416	49.1346	44.72	42.3454	32.5182
AYT36_RS01120	pap	polyphosphate:AMP phosphotransferase	CDS	-0.112919	0.531705	0.669436	66.2459	57.4555	59.4106	48.6377	52.2488	68.4117
AYT36_RS01125		MBL fold metallo-hydrolase	CDS	0.378188	0.242371	0.391781	14.9785	16.1325	13.6107	13.5689	17.9285	26.5908
AYT36_RS01130		metalloregulator ArsR/SmtB family transcription factor	CDS	1.06836	0.00030713	0.00300687	10.6211	11.8349	12.726	24.8444	20.0629	28.8959
AYT36_RS01135		hypothetical protein	CDS	0.454576	0.293306	0.448116	2.17869	2.90914	3.0624	2.86666	3.9272	4.3632
AYT36_RS01140		DUF6691 family protein	CDS	0.769826	0.0397197	0.104394	0.748926	1.1901	0.816641	1.52889	1.87822	1.31719
AYT36_RS01145		AMP-binding protein	CDS	0.451069	0.47275	0.617666	0.136168	0.859519	0.952748	0.477777	0.853738	1.31719
AYT36_RS01150		ABC transporter ATP-binding protein	CDS	0.612133	0.0785139	0.173516	2.11061	1.45457	2.79019	2.58	3.50033	3.62228
AYT36_RS01155		ABC transporter substrate-binding protein	CDS	0.920439	0.0302649	0.0851277	2.51912	3.04138	2.99435	4.96888	5.8908	5.35109
AYT36_RS01160		branched-chain amino acid ABC transporter permease	CDS	0.511145	0.165016	0.297459	2.5872	4.56206	1.63328	3.91777	3.75645	4.85715
AYT36_RS01165		branched-chain amino acid ABC transporter permease	CDS	0.645905	0.0431717	0.111036	3.8808	4.09924	4.01515	4.10888	9.04963	5.59807
AYT36_RS01170		ABC transporter ATP-binding protein	CDS	1.49579	0.00318186	0.0162025	0.81701	0.859519	0.612481	1.81555	1.79285	2.88136
AYT36_RS01175		AMP-binding protein	CDS	1.93844	2.35353e-05	0.000459895	3.60846	7.53732	5.64843	18.2511	21.1727	25.0267
AYT36_RS01180		Crp/Fnr family transcriptional regulator	CDS	0.249125	0.175237	0.311525	191.657	146.052	166.05	206.113	191.237	201.366
AYT36_RS01185		LysE family transporter	CDS	1.32204	0.000267073	0.00273735	128.611	138.779	127.736	258.286	321.859	407.753
AYT36_RS01190		LysR family transcriptional regulator ArgP	CDS	-0.687642	0.161867	0.293594	7.7616	10.777	11.9774	2.48444	6.74453	9.63197
AYT36_RS01195		copper chaperone PCu(A)C	CDS	-0.286675	0.163506	0.29553	454.19	344.799	367.761	243.858	363.949	348.644
AYT36_RS01200		tripartite tricarboxylate transporter substrate binding protein	CDS	0.224747	0.177263	0.313734	28.2549	31.67	23.4784	27.1378	34.6618	35.6465
AYT36_RS01205		YggS family pyridoxal phosphate-dependent enzyme	CDS	0.580734	0.000726394	0.00551623	71.2161	65.7202	70.9117	87.7199	106.803	116.325
AYT36_RS01210		PLP-dependent aminotransferase family protein	CDS	-0.509716	0.0351976	0.0951603	79.5224	81.9849	79.4864	48.6377	50.3706	70.2228
AYT36_RS01215		amino acid ABC transporter substrate-binding protein	CDS	-0.818933	6.5876e-05	0.000974356	214.397	205.359	212.735	125.178	123.451	109.903
AYT36_RS01220		membrane protein	CDS	0.26652	0.0533141	0.130092	54.1269	50.1827	48.9985	63.4488	54.0416	66.9298
AYT36_RS01225		hydroxymethylglutaryl-CoA lyase	CDS	0.762867	0.000144042	0.00170545	73.8714	75.5054	68.1895	111.609	121.658	135.918
AYT36_RS01230	dprA	DNA-processing protein DprA	CDS	0.294039	0.267325	0.41885	5.51482	5.95052	6.32897	7.54888	8.02514	6.25666
AYT36_RS01235		Lrp/AsnC family transcriptional regulator	CDS	-0.0512625	0.75387	0.837111	26.7571	25.1244	26.6769	26.7555	25.4414	23.6271
AYT36_RS01240	kynU	kynureninase	CDS	0.485249	0.0239078	0.0709413	39.4888	32.8601	36.3405	45.6755	48.8338	57.6272
AYT36_RS01245	def	peptide deformylase	CDS	0.767734	0.000234508	0.0024667	304.064	311.807	344.759	498.608	490.131	646.824
AYT36_RS01250	fmt	methionyl-tRNA formyltransferase	CDS	-0.230346	0.589836	0.717484	7.82968	8.26461	11.6371	5.63777	7.1714	10.7845
AYT36_RS01255		pyridoxamine 5'-phosphate oxidase family protein	CDS	-0.0526101	0.812874	0.881453	19.8125	23.3392	22.7298	21.0222	23.7339	18.77
AYT36_RS01260		HAD hydrolase-like protein	CDS	0.16323	0.276626	0.429226	28.5954	26.3806	25.9964	28.6666	30.2223	31.7773
AYT36_RS01265		hypothetical protein	CDS	-0.132898	0.409583	0.562694	99.3349	92.8281	92.961	68.2266	90.9231	100.848
AYT36_RS01270		TIGR00730 family Rossman fold protein	CDS	0.291708	0.0803415	0.176344	109.479	115.374	98.9497	148.684	126.524	121.182
AYT36_RS01275		ferritin-like domain-containing protein	CDS	0.64406	0.00337925	0.0169098	117.037	94.5471	94.9345	192.735	161.015	125.298
AYT36_RS01280	rimO	30S ribosomal protein S12 methylthiotransferase RimO	CDS	-0.0748197	0.6614	0.770298	217.938	260.104	232.607	265.644	201.738	207.375
AYT36_RS01285		4-oxalocrotonate tautomerase	CDS	2.81584	7.79184e-06	0.000212815	2.5872	4.56206	2.51798	31.4377	16.4772	20.4165
AYT36_RS01290		FAD-dependent oxidoreductase	CDS	2.81159	0.00458244	0.0210189	1.15743	3.23973	1.56523	4.20444	11.5255	26.2615
AYT36_RS01295		tripartite tricarboxylate transporter substrate binding protein	CDS	0.370571	0.147888	0.275436	5.78716	4.23148	4.49152	4.87333	8.11052	5.76272
AYT36_RS01300		GntR family transcriptional regulator	CDS	0.305825	0.198588	0.339269	41.5314	37.8188	42.6695	36.0244	48.4923	66.2712
AYT36_RS01305		VOC family protein	CDS	2.30354	1.5393e-06	7.25208e-05	36.2889	56.7283	36.2725	203.629	168.357	266.402
AYT36_RS01310		aspartate dehydrogenase	CDS	1.80789	0.0019414	0.0113394	1.15743	2.64467	2.10966	6.01999	4.69556	10.0436
AYT36_RS01315		LysE family translocator	CDS	-0.123816	0.747306	0.831936	3.67655	3.76866	3.67488	3.24889	3.24421	3.7046
AYT36_RS01320	rsmB	16S rRNA (cytosine(967)-C(5))-methyltransferase RsmB	CDS	2.36803	0.0659519	0.151617	4.62973	3.63643	6.26091	2.86666	5.37855	66.6829
AYT36_RS01325		DUF4390 domain-containing protein	CDS	0.185465	0.357071	0.512829	50.3142	53.5547	60.4995	52.9377	60.3593	73.5981
AYT36_RS01330		two-component system sensor histidine kinase PlrS	CDS	-0.164634	0.252193	0.402777	151.828	159.672	154.549	133.778	146.416	135.588
AYT36_RS01335		two-component system response regulator PlrR	CDS	0.242246	0.0888267	0.189353	308.558	314.452	308.758	317.053	375.986	409.071
AYT36_RS01340	trkA	Trk system potassium transporter TrkA	CDS	-0.321913	0.0185852	0.0588144	401.969	384.8	394.438	302.051	321.518	321.395
AYT36_RS01345		potassium transporter TrkG	CDS	-0.449713	0.007293	0.0293066	72.5778	67.5714	68.6659	57.7155	49.0046	46.1841
AYT36_RS01350		MarR family transcriptional regulator	CDS	0.943762	0.00058085	0.0047729	66.5864	73.0591	70.3672	175.535	116.706	111.797
AYT36_RS01355		XdhC family protein	CDS	0.415554	0.0178131	0.057276	23.3529	22.4797	28.6505	33.3489	29.2832	36.7167
AYT36_RS01360		nucleotidyltransferase family protein	CDS	1.16383	0.00289245	0.015113	3.06379	2.64467	2.38187	4.39555	6.48841	7.24456
AYT36_RS01365		amidohydrolase family protein	CDS	1.10492	0.00177342	0.0106694	2.31486	3.23973	4.21931	6.49777	8.70813	5.84504
AYT36_RS01380		hypothetical protein	CDS	0.220662	0.580694	0.710641	1.22552	0.793402	0.952748	0.764444	1.19523	1.48184
AYT36_RS01385		isochorismatase family protein	CDS	-0.477806	0.519057	0.658345	0.204253	1.38845	1.08885	0.573333	0.853738	0.493947
AYT36_RS01390		aromatic-ring-hydroxylating dioxygenase subunit beta	CDS	0.896375	0.00159731	0.00995884	16.5445	21.0252	16.605	44.4333	30.3077	26.1792
AYT36_RS01395		aromatic ring-hydroxylating dioxygenase subunit alpha	CDS	0.261623	0.402038	0.554801	18.9955	16.5292	19.1911	30.1	20.4043	15.1477
AYT36_RS01400		FAD-dependent oxidoreductase	CDS	0.58607	0.219688	0.365477	0.680842	0.793402	1.0208	1.33778	0.939112	1.48184
AYT36_RS01405		non-heme iron oxygenase ferredoxin subunit	CDS	0.390242	0.172828	0.308497	9.32754	10.9754	9.73164	16.8178	12.55	10.0436
AYT36_RS01410		TRAP transporter substrate-binding protein	CDS	0.950605	0.000300087	0.00294994	10.9616	10.7109	10.4802	20.9266	23.0509	18.1937
AYT36_RS01415		xanthine dehydrogenase family protein molybdopterin-binding subunit	CDS	-0.367442	0.022364	0.0676976	28.5273	28.2319	27.0853	21.4044	21.5996	21.9806
AYT36_RS01420		FAD binding domain-containing protein	CDS	0.00241005	0.996754	0.998343	1.63402	0.859519	1.63328	0.859999	0.512243	2.71671
AYT36_RS01425		2Fe-2S iron-sulfur cluster-binding protein	CDS	0.364341	0.177803	0.314342	10.7573	6.87615	8.43862	11.3711	10.5864	11.6078
AYT36_RS01430		ABC transporter substrate-binding protein	CDS	-0.344745	0.269541	0.421498	3.19996	3.50419	3.13046	3.05777	2.47584	2.22276
AYT36_RS01435		ABC transporter ATP-binding protein	CDS	-0.885775	0.103721	0.211624	2.11061	2.51244	2.38187	1.43333	1.53673	0.823245
AYT36_RS01440		ABC transporter permease	CDS	-0.801173	0.10336	0.211126	0.748926	1.45457	1.29301	0.382222	0.939112	0.658596
AYT36_RS01445		TRAP transporter small permease subunit	CDS	-0.422288	0.441457	0.593757	1.77019	1.45457	1.76939	0.859999	0.939112	1.89346
AYT36_RS01450		TRAP transporter large permease subunit	CDS	0.333179	0.250247	0.401453	2.45103	2.97526	3.33462	4.77777	3.41495	2.88136
AYT36_RS01455		YbdK family carboxylate-amine ligase	CDS	-0.00312822	0.987237	0.994061	611.941	625.003	554.159	757.181	602.654	427.429
AYT36_RS01460		methyltransferase domain-containing protein	CDS	0.555463	0.00178039	0.0106865	38.6037	46.6785	47.9096	66.9844	62.8352	65.9419
AYT36_RS01470		tRNA (cytidine(34)-2'-O)-methyltransferase	CDS	-0.370349	0.257537	0.408574	12.2552	13.4878	17.1495	6.49777	9.98874	16.6296
AYT36_RS01475		tripartite tricarboxylate transporter substrate binding protein	CDS	-0.763265	0.000276739	0.00281244	83.3351	115.572	97.0442	60.0088	64.7134	49.6417
AYT36_RS01480		NAD(P)H-dependent glycerol-3-phosphate dehydrogenase	CDS	-0.76771	0.0319832	0.0886127	13.753	22.2814	24.4992	10.6067	10.8425	14.0775
AYT36_RS01485	secB	protein-export chaperone SecB	CDS	-0.985383	0.0014963	0.00951917	600.979	659.449	606.968	363.397	322.969	256.853
AYT36_RS01490	grxC	glutaredoxin 3	CDS	-0.280411	0.196747	0.33815	95.2498	125.225	95.6831	96.7977	93.2282	70.3051
AYT36_RS01495		rhodanese-like domain-containing protein	CDS	0.248198	0.227697	0.375051	64.68	77.0923	74.7907	78.3555	86.5691	92.2858
AYT36_RS01500	gpmA	2,3-diphosphoglycerate-dependent phosphoglycerate mutase	CDS	0.326948	0.0859096	0.184773	185.053	185.722	148.152	260.484	205.409	185.066
AYT36_RS01505		peptidoglycan DD-metalloendopeptidase family protein	CDS	-0.0416571	0.783019	0.85955	86.4669	90.3817	89.7624	95.0777	84.4347	79.5255
AYT36_RS01510	cptA	protease CptA	CDS	0.0160192	0.903383	0.946072	858.474	816.477	860.808	815.279	877.216	871.57
AYT36_RS01515	moeB	molybdopterin-synthase adenylyltransferase MoeB	CDS	-0.218059	0.419122	0.572201	113.564	98.0513	118.549	74.7244	96.3017	112.785
AYT36_RS01520		FCD domain-containing protein	CDS	1.74242	5.31354e-06	0.000164788	3.94888	4.95876	5.24011	15.48	15.538	16.3826
AYT36_RS01525		FAD-binding oxidoreductase	CDS	2.07307	2.62031e-08	5.57431e-06	44.9356	39.0751	47.4332	146.773	196.104	210.257
AYT36_RS01530	thiC	phosphomethylpyrimidine synthase ThiC	CDS	-0.366017	0.0894772	0.190317	993.961	870.098	894.494	754.315	756.327	629.783
AYT36_RS01535		preprotein translocase subunit SecD	CDS	-0.581007	0.00226347	0.0126562	880.601	761.666	911.099	543.806	521.207	641.884
AYT36_RS01540		HindIII family type II restriction endonuclease	CDS	-0.630257	0.00201957	0.0116404	62.9098	74.9765	66.0118	42.0444	49.09	40.586
AYT36_RS01545		DUF1156 domain-containing protein	CDS	-0.379982	0.135566	0.25788	38.2633	43.9677	43.7583	26.8511	33.3812	36.5521
AYT36_RS01550		helix-turn-helix domain-containing protein	CDS	-0.569197	0.0120658	0.0427429	706.374	720.079	768.323	627.322	419.186	432.78
AYT36_RS01555		helix-turn-helix transcriptional regulator	CDS	-0.732629	0.00827165	0.0321571	325.306	291.641	374.566	154.895	198.323	243.434
AYT36_RS01560		response regulator transcription factor	CDS	0.439883	0.0583992	0.138288	22.0593	17.2565	13.4746	30.8644	19.636	21.1574
AYT36_RS01565	proB	glutamate 5-kinase	CDS	-0.151397	0.275701	0.428621	66.7225	68.4971	66.6923	62.4933	55.7491	63.5545
AYT36_RS01570	obgE	GTPase ObgE	CDS	0.0410301	0.74933	0.833996	165.513	160.928	165.098	166.171	157.771	181.773
AYT36_RS01575	rpmA	50S ribosomal protein L27	CDS	0.0430807	0.868072	0.918921	233.461	348.304	299.775	376.68	282.673	248.949
AYT36_RS01580	rplU	50S ribosomal protein L21	CDS	0.450506	0.119177	0.234789	1803.69	2368.24	2071.27	3524.28	2751.94	2255.28
AYT36_RS01585		fumarylacetoacetate hydrolase family protein	CDS	0.367696	0.234909	0.383562	12.7317	14.0829	15.7203	11.5622	19.9775	23.2978
AYT36_RS01590	ispB	octaprenyl diphosphate synthase	CDS	0.329881	0.0165072	0.0542009	167.896	178.516	167.207	223.218	213.264	209.104
AYT36_RS01600		LysR substrate-binding domain-containing protein	CDS	0.359119	0.0483153	0.120552	28.323	26.6451	27.2894	29.5266	33.808	42.1502
AYT36_RS01605		hydantoinase/oxoprolinase family protein	CDS	-0.265541	0.146692	0.274167	20.3572	25.6533	18.5105	18.6333	17.7578	17.2881
AYT36_RS01610		hydantoinase B/oxoprolinase family protein	CDS	-0.313505	0.201693	0.343078	30.706	30.2154	27.6297	26.5644	15.8795	28.8136
AYT36_RS01615		FAD-binding oxidoreductase	CDS	-0.512279	0.0188771	0.0594642	7.42118	6.81004	8.71084	5.35111	5.2078	5.51574
AYT36_RS01620		tripartite tricarboxylate transporter substrate binding protein	CDS	-0.641511	0.0115689	0.0415397	10.8254	10.7109	11.7732	6.68888	6.65916	7.98548
AYT36_RS01625		NAD-dependent succinate-semialdehyde dehydrogenase	CDS	-1.58237	0.000401125	0.00363128	3.54038	2.97526	2.72214	1.14667	0.939112	0.987894
AYT36_RS01630	cyaC	cyclolysin-activating lysine-acyltransferase	CDS	-1.60698	0.000257632	0.00266905	62.9098	72.398	57.9134	31.1511	20.4043	11.9371
AYT36_RS01640	cyaA	bifunctional adenylate cyclase toxin/hemolysin CyaA	CDS	-2.54498	3.49409e-06	0.000118794	13325.6	14122.4	12600.2	3248.22	2219.21	1394.91
AYT36_RS01645	cyaB	cyclolysin T1SS permease/ATPase CyaB	CDS	-1.86366	9.59509e-07	5.43238e-05	724.62	805.898	738.652	262.013	206.178	155.346
AYT36_RS01650	cyaD	cyclolysin T1SS periplasmic adaptor subunit CyaD	CDS	-1.95734	8.94858e-08	1.30351e-05	248.984	281.129	288.751	74.4377	76.1535	60.2615
AYT36_RS01655	cyaE	cyclolysin secretion protein CyaE	CDS	-1.62524	8.7381e-06	0.000227115	85.9904	89.3239	86.7681	30.4822	33.8934	20.5811
AYT36_RS01660		LysR family transcriptional regulator	CDS	-0.790095	0.00114671	0.00775725	38.808	46.8768	48.6582	32.1066	25.5268	20.0872
AYT36_RS01665		amino acid ABC transporter substrate-binding protein	CDS	0.0619516	0.840868	0.902261	26.1443	26.05	23.0701	38.5089	24.1608	15.971
AYT36_RS01670		amino acid ABC transporter permease	CDS	1.31202	0.00308537	0.0158773	0.885095	0.925636	1.08885	3.15333	2.13435	1.97579
AYT36_RS01675		ABC transporter permease subunit	CDS	1.28076	0.0111336	0.0403685	1.36168	1.91739	2.65408	6.40222	5.2078	2.88136
AYT36_RS01680		amino acid ABC transporter ATP-binding protein	CDS	0.905816	0.0423803	0.109694	0.544674	1.5868	1.56523	2.77111	2.47584	1.72881
AYT36_RS01685		D-amino acid aminotransferase	CDS	-0.264877	0.586378	0.71523	0.748926	0.991753	1.49717	0.573333	1.10986	0.987894
AYT36_RS01690		membrane protein	CDS	1.17162	6.48049e-05	0.000964449	16.136	13.4217	13.7468	35.4511	29.5394	32.6005
AYT36_RS01695		tripartite tricarboxylate transporter substrate binding protein	CDS	0.386209	0.237554	0.385795	1.63402	1.32234	2.17771	1.91111	2.90271	1.89346
AYT36_RS01700		SDR family oxidoreductase	CDS	0.41528	0.27636	0.429039	0.953179	1.12399	1.49717	2.10222	1.87822	0.823245
AYT36_RS01705		acetolactate synthase catalytic subunit	CDS	1.03264	0.039148	0.103341	1.02126	1.71904	1.56523	1.72	2.13435	4.93947
AYT36_RS01710		GntR family transcriptional regulator	CDS	0.917187	0.000296171	0.00291741	23.0805	24.9922	18.5786	42.2355	37.3084	46.3487
AYT36_RS01720		autotransporter outer membrane beta-barrel domain-containing protein	CDS	0.0272252	0.90839	0.948487	40.9867	54.9431	55.1233	61.2511	48.8338	43.879
AYT36_RS01725		GntR family transcriptional regulator	CDS	0.590551	0.00284138	0.0150162	39.8973	45.9512	38.6543	68.8955	61.896	56.7216
AYT36_RS01730		zinc-binding dehydrogenase	CDS	-0.0197857	0.927466	0.958656	11.2339	10.1159	9.11916	8.98221	8.62276	12.431
AYT36_RS01735		class I adenylate-forming enzyme family protein	CDS	0.167714	0.56338	0.696366	6.39992	3.57031	5.24011	4.96888	4.35407	7.7385
AYT36_RS01740		M14 family metallopeptidase	CDS	0.462041	0.0825145	0.179154	5.44674	4.42983	6.26091	8.21777	5.37855	8.64407
AYT36_RS01745		ABC transporter permease	CDS	0.015131	0.960647	0.97816	7.82968	7.60344	6.26091	9.26888	7.1714	5.51574
AYT36_RS01750		ABC transporter ATP-binding protein	CDS	-0.646868	0.137441	0.260213	1.49785	1.52069	0.816641	0.764444	0.682991	0.987894
AYT36_RS01755		ABC transporter substrate-binding protein	CDS	0.56256	0.105193	0.213811	3.81272	5.15711	4.0832	9.36444	5.12243	4.85715
AYT36_RS01760		VOC family protein	CDS	0.633837	0.237322	0.385737	0.544674	0.462818	1.49717	0.859999	1.28061	1.72881
AYT36_RS01765		thiamine pyrophosphate-binding protein	CDS	1.28808	0.00173905	0.0105418	3.94888	3.83478	3.0624	8.12221	7.85439	10.5375
AYT36_RS01770		mechanosensitive ion channel family protein	CDS	0.108488	0.450864	0.601027	25.5316	27.3063	22.5937	27.4244	27.1489	26.7555
AYT36_RS01775		LysR substrate-binding domain-containing protein	CDS	0.104501	0.560282	0.695398	29.4124	23.1409	25.5881	24.5578	25.0999	34.3293
AYT36_RS01780		CaiB/BaiF CoA-transferase family protein	CDS	-0.565828	0.172569	0.308264	581.507	253.756	310.46	194.742	273.879	305.342
AYT36_RS01785		CoA ester lyase	CDS	-0.546233	0.139433	0.263543	327.213	127.804	182.315	112.373	158.966	165.061
AYT36_RS01790		GntR family transcriptional regulator	CDS	1.02556	1.28794e-05	0.000286803	139.164	129.258	155.026	265.071	282.246	314.727
AYT36_RS01795		fumarate hydratase C-terminal domain-containing protein	CDS	-0.125362	0.730545	0.819922	2.31486	1.91739	1.76939	1.91111	1.28061	2.30509
AYT36_RS01800		fumarate hydratase	CDS	0.557205	0.0329613	0.0906955	7.08076	8.52907	8.0303	10.9889	9.39112	14.4068
AYT36_RS01805		tripartite tricarboxylate transporter substrate binding protein	CDS	1.93577	0.00170195	0.0104088	0.612758	0.793402	0.40832	1.05111	2.30509	3.62228
AYT36_RS01810		tripartite tricarboxylate transporter substrate binding protein	CDS	-0.372034	0.169646	0.304519	4.56164	7.20674	6.53313	5.06444	5.46393	3.62228
AYT36_RS01815		metallophosphoesterase	CDS	1.27208	0.00103015	0.00722908	11.3701	19.3722	14.019	23.9844	34.0642	50.0533
AYT36_RS01820		IclR family transcriptional regulator	CDS	2.67943	0.00260738	0.0141567	28.5954	84.894	42.1931	116.769	231.449	649.211
AYT36_RS01825		CoA transferase subunit B	CDS	-0.822734	0.00385319	0.0183935	17.8381	17.4548	17.2856	12.2311	8.53738	8.97337
AYT36_RS01830		CoA transferase subunit A	CDS	-0.415708	0.107179	0.216719	16.4083	14.9424	15.8564	15.5755	9.30575	10.5375
AYT36_RS01835		LysR family transcriptional regulator	CDS	0.446554	0.00691517	0.0283386	152.372	143.738	142.98	197.035	203.531	197.826
AYT36_RS01840		enoyl-CoA hydratase/isomerase family protein	CDS	0.387096	0.331567	0.485632	2.85954	2.51244	2.24576	1.91111	3.07346	4.93947
AYT36_RS01845		NAD(P)-dependent oxidoreductase	CDS	-0.34766	0.417508	0.571134	2.04253	2.18186	2.99435	0.764444	2.21972	2.63438
AYT36_RS01850		ABC transporter substrate-binding protein	CDS	-0.0592352	0.832802	0.896907	4.22122	4.62818	3.9471	2.96222	4.26869	5.0218
AYT36_RS01855		branched-chain amino acid ABC transporter permease	CDS	0.165905	0.607633	0.729493	2.79145	1.78516	2.24576	2.19778	2.56122	2.88136
AYT36_RS01860		branched-chain amino acid ABC transporter permease	CDS	-0.110739	0.685193	0.789483	3.8808	2.77691	3.47072	3.44	2.73196	3.21066
AYT36_RS01865		ABC transporter ATP-binding protein	CDS	-1.27436	0.0112333	0.0406614	3.74463	2.97526	4.21931	1.14667	1.19523	2.14044
AYT36_RS01870		ABC transporter ATP-binding protein	CDS	-0.568602	0.237129	0.385616	1.49785	1.52069	1.83744	0.382222	1.10986	1.72881
AYT36_RS01875		SDR family oxidoreductase	CDS	-0.724361	0.0489604	0.121692	2.72337	2.97526	1.70134	1.52889	1.87822	1.07022
AYT36_RS01885		SDR family oxidoreductase	CDS	-1.37398	0.0708101	0.160513	0.340421	1.12399	0.816641	0.0955555	0.170748	0.576272
AYT36_RS01890		NADH:flavin oxidoreductase/NADH oxidase	CDS	-0.119879	0.478054	0.621754	29.7528	29.4881	27.0172	27.1378	26.8074	25.4383
AYT36_RS01895		YdcF family protein	CDS	-0.879276	0.00322622	0.0163591	18.0423	16.7276	20.0077	7.16666	9.30575	13.2542
AYT36_RS01900		tripartite tricarboxylate transporter TctB family protein	CDS	-0.0431925	0.880749	0.928253	244.014	283.311	282.081	368.175	224.448	192.969
AYT36_RS01905		tripartite tricarboxylate transporter permease	CDS	-0.35143	0.204978	0.347682	434.241	538.191	506.249	531.097	359.082	268.872
AYT36_RS01910		HAMP domain-containing sensor histidine kinase	CDS	-0.861394	0.00643187	0.0270026	298.617	328.799	317.877	220.924	163.662	135.753
AYT36_RS01915		response regulator transcription factor	CDS	-0.779464	0.0115597	0.0415397	293.375	304.204	244.108	210.222	150.173	129.99
AYT36_RS01920		DUF2274 domain-containing protein	CDS	0.0655597	0.900969	0.944387	1.42977	1.38845	1.76939	1.52889	1.6221	1.64649
AYT36_RS01925		nucleotidyl transferase AbiEii/AbiGii toxin family protein	CDS	0.176701	0.512649	0.654009	187.708	171.838	187.011	254.464	213.435	149.913
AYT36_RS01930		hypothetical protein	CDS	0.198022	0.512272	0.65379	179.47	157.556	155.774	238.029	202.848	124.475
AYT36_RS01940	hemA	glutamyl-tRNA reductase	CDS	0.587388	0.055074	0.133236	230.125	211.376	274.527	260.675	342.349	472.79
AYT36_RS01945	prfA	peptide chain release factor 1	CDS	-0.334902	0.0833558	0.180329	77.4117	102.349	89.0819	67.9399	66.1647	79.0315
AYT36_RS01950	prmC	peptide chain release factor N(5)-glutamine methyltransferase	CDS	-0.248759	0.385198	0.539997	4.42547	5.81828	4.55958	2.77111	5.29318	4.3632
AYT36_RS01955	grxD	Grx4 family monothiol glutaredoxin	CDS	0.768239	0.00951331	0.035699	262.737	281.526	243.155	561.579	488.424	291.182
AYT36_RS01960		UbiX family flavin prenyltransferase	CDS	0.530074	0.00231879	0.012886	88.3052	97.8529	102.761	134.255	156.917	126.039
AYT36_RS01965		tripartite tricarboxylate transporter substrate binding protein	CDS	0.412977	0.372502	0.528491	0.612758	2.11574	1.56523	1.52889	2.04897	2.14044
AYT36_RS01970		ABC transporter substrate-binding protein	CDS	0.0496805	0.826872	0.892205	13.2083	11.306	11.501	13.5689	11.7816	11.9371
AYT36_RS01975		xanthine dehydrogenase family protein subunit M	CDS	-0.0888535	0.879488	0.927127	1.08935	1.12399	1.56523	0.668888	1.6221	1.23487
AYT36_RS01980		(2Fe-2S)-binding protein	CDS	0.348518	0.405872	0.558873	1.02126	1.71904	1.70134	1.52889	2.64659	1.48184
AYT36_RS01985		xanthine dehydrogenase family protein molybdopterin-binding subunit	CDS	-0.426057	0.290194	0.444964	2.38295	3.90089	3.47072	3.24889	2.47584	1.56417
AYT36_RS01990		SRPBCC family protein	CDS	-0.899555	0.0582128	0.138119	1.97444	0.925636	1.83744	0.764444	0.597617	1.15254
AYT36_RS01995		hypothetical protein	CDS	-0.175166	0.286747	0.440803	72.5097	72.3318	69.1423	54.5622	55.2369	79.6901
AYT36_RS02000		MetQ/NlpA family ABC transporter substrate-binding protein	CDS	-3.58287	1.50267e-09	1.07465e-06	54.6035	59.7696	52.6053	4.01333	4.61019	5.26877
AYT36_RS02005		DUF934 domain-containing protein	CDS	-3.13671	3.11762e-07	2.951e-05	41.3271	44.8933	35.8641	6.30666	2.64659	4.93947
AYT36_RS02010		nitrite/sulfite reductase	CDS	-2.88919	7.66174e-07	4.84605e-05	506.683	448.074	377.696	78.9288	55.8345	45.1138
AYT36_RS02015		transposase	CDS	0.371961	0.0447631	0.113974	48.1355	43.9016	43.0098	62.7799	56.5175	55.4867
AYT36_RS02020		ABC transporter ATP-binding protein	CDS	-0.806193	0.0351476	0.0950879	6.8765	7.86791	5.71649	5.25555	3.75645	2.71671
AYT36_RS02025		ABC transporter ATP-binding protein	CDS	-1.0479	0.000188116	0.00210895	7.55735	9.52083	10.14	3.91777	4.69556	4.52785
AYT36_RS02030		branched-chain amino acid ABC transporter permease	CDS	-0.793918	0.00712063	0.0289112	13.6849	15.6697	15.9926	10.8933	8.36664	6.91526
AYT36_RS02035		branched-chain amino acid ABC transporter permease	CDS	-0.13351	0.634436	0.749709	6.39992	5.35547	5.64843	3.15333	6.65916	6.00969
AYT36_RS02040		LysR family transcriptional regulator	CDS	-0.236299	0.232756	0.381083	14.1615	14.4796	13.3385	10.1289	10.4156	15.0654
AYT36_RS02045		amino acid ABC transporter substrate-binding protein	CDS	0.320677	0.0418111	0.108465	47.3185	36.761	47.4332	58.3844	53.1879	52.6877
AYT36_RS02050		amidase	CDS	-0.254301	0.619803	0.738754	4.01697	11.7027	2.44992	3.53555	6.65916	5.0218
AYT36_RS02055		carbonic anhydrase	CDS	-0.151225	0.385107	0.539997	475.568	401.726	412.608	393.593	408.599	359.347
AYT36_RS02060		FxLYD domain-containing protein	CDS	0.143696	0.378957	0.53411	69.0374	58.844	67.0326	68.8955	63.6035	82.8185
AYT36_RS02065		PsiF family protein	CDS	0.672568	0.00717244	0.0290463	618.681	461.76	469.364	960.141	813.101	697.042
AYT36_RS02070		cyclase family protein	CDS	-0.284784	0.20873	0.352182	27.6422	21.8186	22.934	13.9511	22.6241	22.8039
AYT36_RS02075	pcaD	3-oxoadipate enol-lactonase	CDS	-0.664376	0.0246981	0.0725253	20.2891	17.1243	16.8092	8.88666	11.867	13.4189
AYT36_RS02080		YciI family protein	CDS	-0.309947	0.12512	0.244293	48.6802	35.4386	34.9114	28.9533	35.5155	31.5303
AYT36_RS02085	catC	muconolactone Delta-isomerase	CDS	-0.159011	0.414597	0.567958	23.5571	19.5706	18.7827	19.6844	17.2455	18.523
AYT36_RS02090		3-oxoacid CoA-transferase subunit B	CDS	-0.261568	0.0845882	0.182592	37.3101	32.5956	33.3462	26.8511	27.3196	31.9419
AYT36_RS02095		3-oxoacid CoA-transferase subunit A	CDS	0.195875	0.477644	0.621524	19.0636	15.868	13.5426	16.6267	16.8186	22.063
AYT36_RS02100		IclR family transcriptional regulator	CDS	0.859089	0.000208666	0.00229009	27.3018	27.0418	24.0909	40.5155	46.1019	55.6514
AYT36_RS02105		SDR family oxidoreductase	CDS	0.0631559	0.841536	0.902558	4.69781	5.091	5.24011	4.87333	5.72005	5.10412
AYT36_RS02110		TIGR00366 family protein	CDS	-0.102783	0.681844	0.786755	44.8675	57.3233	45.5277	55.5177	46.1873	35.8935
AYT36_RS02115		3-hydroxyacyl-CoA dehydrogenase family protein	CDS	0.674987	0.0192769	0.0604462	17.4976	24.2649	16.3328	22.7422	32.8689	37.1284
AYT36_RS02120	sphB1	serine protease autotransporter SphB1	CDS	-2.45883	3.4259e-07	3.00081e-05	1032.09	1264.48	1206.25	257.809	200.287	179.056
AYT36_RS02125	ppc	phosphoenolpyruvate carboxylase	CDS	-1.02246	1.55391e-06	7.25208e-05	101.173	104.002	97.5886	48.9244	50.6267	49.477
AYT36_RS02130	queC	7-cyano-7-deazaguanine synthase QueC	CDS	-0.376891	0.0207329	0.0638148	158.023	138.118	165.03	100.524	114.059	140.528
AYT36_RS02135		GNAT family N-acetyltransferase	CDS	-0.194349	0.511598	0.653187	4.42547	3.17361	4.28736	3.15333	4.01257	3.21066
AYT36_RS02140		virginiamycin B lyase	CDS	-0.00312569	0.984424	0.992476	22.8082	20.6285	20.6882	17.6778	23.5632	22.7216
AYT36_RS02145		FMN-binding negative transcriptional regulator	CDS	-0.815112	0.181419	0.31851	1.42977	1.32234	1.15691	1.24222	0.256122	0.740921
AYT36_RS02150		glyoxylate/hydroxypyruvate reductase A	CDS	0.486581	0.334112	0.488466	0.476589	0.396701	0.544427	0.477777	0.512243	0.987894
AYT36_RS02155		ABC transporter substrate-binding protein	CDS	0.300486	0.335428	0.489646	4.90206	3.83478	4.01515	4.96888	5.5493	5.18644
AYT36_RS02165		helix-turn-helix transcriptional regulator	CDS	0.129576	0.806112	0.876692	6.53608	7.53732	6.46507	3.82222	6.31766	12.2664
AYT36_RS02170		2-isopropylmalate synthase	CDS	-0.419733	0.195408	0.33682	3.19996	2.64467	1.97355	1.62444	2.47584	1.72881
AYT36_RS02175		helix-turn-helix transcriptional regulator	CDS	0.594316	0.248298	0.398919	2.17869	2.84302	2.10966	2.29333	3.9272	4.52785
AYT36_RS02180	ilvD	dihydroxy-acid dehydratase	CDS	-0.483379	0.00462112	0.0211559	358.327	384.932	430.778	240.131	299.065	300.567
AYT36_RS02185		Gfo/Idh/MocA family oxidoreductase	CDS	0.426464	0.0247215	0.0725496	44.3909	48.2653	42.6695	70.3288	60.7008	50.8766
AYT36_RS02190		5'-3'-deoxyribonucleotidase	CDS	0.000742451	0.99707	0.998343	13.6849	14.8102	13.8148	16.9133	14.0867	11.3608
AYT36_RS02195	thpR	RNA 2',3'-cyclic phosphodiesterase	CDS	0.194763	0.76228	0.843721	0.340421	1.5868	1.15691	1.72	1.19523	0.658596
AYT36_RS02200		efflux transporter outer membrane subunit	CDS	-0.580645	0.313448	0.467063	0.885095	0.991753	0.748587	0.477777	0.939112	0.329298
AYT36_RS02205		multidrug efflux RND transporter permease subunit	CDS	0.049717	0.743272	0.828981	16.8168	19.5045	17.6258	17.5822	19.9775	18.276
AYT36_RS02210		efflux RND transporter periplasmic adaptor subunit	CDS	-0.529588	0.214457	0.359197	1.83827	2.38021	1.29301	0.859999	1.36598	1.56417
AYT36_RS02215		LysR family transcriptional regulator	CDS	0.134081	0.413454	0.566716	186.346	143.275	158.905	170.662	179.712	185.724
AYT36_RS02220		AI-2E family transporter	CDS	0.0695624	0.568142	0.700631	124.866	115.109	112.901	131.293	120.889	118.136
AYT36_RS02225		phytanoyl-CoA dioxygenase family protein	CDS	0.0870293	0.640614	0.755132	213.716	188.764	209.877	266.026	186.2	198.237
AYT36_RS02230	kch	voltage-gated potassium channel protein	CDS	-0.456055	0.00958669	0.0359183	135.76	116.498	131.683	93.2621	89.3864	97.2253
AYT36_RS02235		RidA family protein	CDS	0.7436	0.0204214	0.0631292	2.99571	3.17361	4.01515	3.72666	5.97617	7.32688
AYT36_RS02240		glutathione S-transferase	CDS	0.236165	0.240922	0.39033	55.3525	50.5133	60.7717	54.6577	57.3712	84.218
AYT36_RS02245		prohibitin family protein	CDS	0.319826	0.150428	0.278225	8.71478	8.66131	9.39137	12.2311	12.8061	8.3971
AYT36_RS02250		YegP family protein	CDS	0.707422	0.00320444	0.016283	76.5947	79.2741	72.1366	141.995	127.036	103.317
AYT36_RS02255		DSD1 family PLP-dependent enzyme	CDS	0.957773	0.000266637	0.00273735	18.3147	16.0664	13.3385	23.9844	30.82	37.8693
AYT36_RS02260		HAD-IA family hydrolase	CDS	0.765448	0.147709	0.275314	1.15743	1.1901	0.952748	2.48444	1.02449	2.14044
AYT36_RS02265		LysR family transcriptional regulator	CDS	0.807116	0.0814505	0.177969	4.01697	4.03313	3.26656	5.54222	4.95168	9.30267
AYT36_RS02270		DUF3596 domain-containing protein	CDS	1.42461	0.00113047	0.00766456	1.22552	2.04962	1.9055	4.39555	4.86631	4.6925
AYT36_RS02275		BB0450 family autotransporter	CDS	0.547425	0.00614293	0.0259482	735.514	762.46	705.101	1120.1	1216.24	883.424
AYT36_RS02285		entericidin A/B family lipoprotein	CDS	0.988474	0.000383501	0.003552	5.03823	7.40509	7.14561	12.8044	13.7452	12.3487
AYT36_RS02290	batB	autotransporter BatB	CDS	-2.11044	1.08026e-06	5.7064e-05	3607.78	4898.33	4463.96	1226.17	1014.41	762.984
AYT36_RS02295		ureidoglycolate lyase	CDS	-1.06971	6.06191e-06	0.000174922	303.996	349.957	380.214	164.164	160.161	168.354
AYT36_RS02300		tripartite tricarboxylate transporter substrate binding protein	CDS	0.841871	0.000135415	0.00164379	14.0934	16.5292	14.4273	22.5511	27.405	30.7894
AYT36_RS02305		class I adenylate-forming enzyme family protein	CDS	-0.295775	0.310561	0.464775	23.3529	28.8269	27.6297	28.5711	23.8193	12.678
AYT36_RS02310		IclR family transcriptional regulator	CDS	-0.442674	0.0222106	0.0674031	17.4976	21.2896	20.4841	12.4222	17.5016	13.6659
AYT36_RS02315		enoyl-CoA hydratase/isomerase family protein	CDS	-1.48741	0.000125933	0.00156829	377.187	322.254	444.661	124.604	135.061	148.349
AYT36_RS02320		carboxymuconolactone decarboxylase family protein	CDS	-1.40527	1.11168e-05	0.000263244	187.98	220.235	217.09	94.9821	81.1052	60.0146
AYT36_RS02325		tripartite tricarboxylate transporter substrate binding protein	CDS	-0.884117	0.0010485	0.00729395	61.2077	68.2987	81.596	45.9622	42.3454	26.0969
AYT36_RS02330		MDR family oxidoreductase	CDS	0.363371	0.0751732	0.168465	32.6804	25.3889	32.9378	30.8644	38.6744	47.5012
AYT36_RS02335		CoA transferase	CDS	0.0528752	0.737821	0.82558	19.0636	18.3144	19.9396	19.5889	21.4288	18.4407
AYT36_RS02340		LysR family transcriptional regulator	CDS	0.416948	0.0178799	0.0573707	22.1274	20.0995	22.7298	31.5333	29.1979	26.0145
AYT36_RS02345		MaoC family dehydratase	CDS	0.15819	0.443014	0.594686	7.55735	7.53732	7.21366	9.74666	7.5129	7.65618
AYT36_RS02350		CoA transferase	CDS	-0.521655	0.180008	0.316862	2.31486	1.98351	2.65408	0.859999	1.9636	1.97579
AYT36_RS02355		tripartite tricarboxylate transporter substrate binding protein	CDS	-0.692968	0.0380293	0.100987	5.24248	4.2976	4.15126	2.48444	3.41495	2.55206
AYT36_RS02360		LysR family transcriptional regulator	CDS	0.393055	0.024341	0.071757	28.9358	33.6535	30.7601	47.5866	33.1251	41.9032
AYT36_RS02365		RidA family protein	CDS	0.227432	0.484603	0.627556	6.39992	5.35547	7.0095	10.7022	5.72005	5.59807
AYT36_RS02370		molybdopterin-dependent oxidoreductase	CDS	0.678964	0.0680034	0.155441	1.97444	3.90089	2.17771	2.58	4.86631	5.43342
AYT36_RS02375		TIGR00366 family protein	CDS	0.155234	0.532336	0.670055	4.15314	3.96701	4.21931	4.77777	4.52481	4.44552
AYT36_RS02380		GntR family transcriptional regulator	CDS	0.896125	8.63494e-05	0.0011962	97.6328	88.4644	83.7057	204.106	151.282	146.785
AYT36_RS02385		hypothetical protein	CDS	1.78384	6.39117e-05	0.000954111	3.81272	3.04138	2.44992	11.2755	6.74453	14.0775
AYT36_RS02390		hypothetical protein	CDS	1.27925	0.00182894	0.0108406	7.62543	6.61169	4.62763	21.9778	9.90337	13.9952
AYT36_RS02395		hypothetical protein	CDS	2.50203	0.0075655	0.0300557	1.22552	0.198351	0.136107	2.19778	0.682991	6.00969
AYT36_RS02400		cold-shock protein	CDS	0.973862	0.000614316	0.00495473	293.647	306.914	299.843	644.139	677.527	446.857
AYT36_RS02405		LysR family transcriptional regulator	CDS	0.760267	0.00128946	0.008491	41.3271	39.0089	41.8528	58.7666	69.3236	78.8669
AYT36_RS02410		tripartite tricarboxylate transporter substrate binding protein	CDS	-0.195578	0.784208	0.860463	0.680842	0.793402	0.612481	0.286666	0.853738	0.658596
AYT36_RS02415	betC	choline-sulfatase	CDS	0.139381	0.540794	0.677895	5.24248	4.42983	6.39702	6.49777	4.95168	6.25666
AYT36_RS02420		tripartite tricarboxylate transporter substrate binding protein	CDS	0.203251	0.605285	0.727219	2.5872	2.57856	1.63328	4.20444	1.6221	2.05811
AYT36_RS02425		Bug family tripartite tricarboxylate transporter substrate binding protein	CDS	0.543815	0.0562933	0.135166	25.6677	34.9097	31.4407	59.6266	39.272	35.3172
AYT36_RS02430		amidohydrolase	CDS	-0.483594	0.0877059	0.187629	51.6759	62.4804	53.8302	50.74	40.3818	29.0606
AYT36_RS02435		CobW family GTP-binding protein	CDS	-0.40222	0.101461	0.208875	15.5913	18.645	15.0398	13.2822	13.0622	10.9492
AYT36_RS02440		glycosyltransferase	CDS	0.174222	0.378408	0.533746	13.4807	15.1408	14.7676	14.62	18.5261	15.8063
AYT36_RS02445		TetR/AcrR family transcriptional regulator	CDS	0.243514	0.194854	0.336445	11.7105	12.8928	12.8621	16.34	12.6353	15.3947
AYT36_RS02450		TIR domain-containing protein	CDS	0.914473	0.0054968	0.0238691	56.9865	55.8687	47.5693	118.775	110.559	73.1042
AYT36_RS02455		SIR2 family protein	CDS	0.652572	0.0243836	0.0718209	283.298	275.311	251.117	463.635	484.411	324.853
AYT36_RS02460		toll/interleukin-1 receptor domain-containing protein	CDS	1.10604	0.00175013	0.0105875	103.284	101.622	92.6207	234.111	249.633	156.746
AYT36_RS02465		antitoxin VbhA family protein	CDS	1.35858	0.00216607	0.012221	34.2464	30.4138	33.6184	100.715	89.301	62.0727
AYT36_RS02475		type IV secretion system protein	CDS	0.112078	0.687289	0.791288	20.7657	14.6118	16.7411	19.8755	20.5751	15.8886
AYT36_RS02480		EexN family lipoprotein	CDS	-0.32361	0.562977	0.696047	2.85954	2.71079	3.26656	3.72666	2.56122	0.823245
AYT36_RS02485		hypothetical protein	CDS	-0.147426	0.814691	0.883026	3.40421	2.97526	2.10966	3.91777	2.56122	1.23487
AYT36_RS02490	virB5	P-type DNA transfer protein VirB5	CDS	1.99077	0.000117194	0.00149429	2.65528	3.23973	3.33462	15.6711	10.6717	10.4552
AYT36_RS02495		hypothetical protein	CDS	0.776907	0.0219726	0.066765	1.70211	2.31409	1.56523	3.82222	2.90271	2.88136
AYT36_RS02500		relaxase/mobilization nuclease domain-containing protein	CDS	0.380931	0.135395	0.257658	6.12758	7.93402	7.0095	8.40888	9.64724	9.385
AYT36_RS02505		hypothetical protein	CDS	-0.455301	0.196675	0.33815	2.38295	2.77691	3.40267	2.29333	2.47584	1.48184
AYT36_RS02510		hypothetical protein	CDS	0.120846	0.763806	0.845021	6.60417	6.87615	5.85259	11.5622	6.65916	2.88136
AYT36_RS02515		hypothetical protein	CDS	0.0320497	0.93603	0.962942	2.31486	3.23973	3.47072	3.44	3.50033	2.30509
AYT36_RS02520		metallophosphoesterase	CDS	0.582651	0.0493025	0.122226	54.6035	60.8936	52.6733	110.558	76.2388	65.1187
AYT36_RS02525		AAA family ATPase	CDS	0.301809	0.26028	0.411162	179.47	166.482	162.443	239.175	229.57	157.981
AYT36_RS02530		hypothetical protein	CDS	0.511304	0.131274	0.252514	39.2846	38.0172	31.5087	68.131	50.9682	36.0581
AYT36_RS02535		hypothetical protein	CDS	0.23857	0.414371	0.56781	45.0717	47.0091	45.4597	74.0555	46.8702	41.4092
AYT36_RS02540		integrase	CDS	0.643114	0.0464553	0.117162	59.1652	59.5052	62.0647	124.031	82.215	76.0679
AYT36_RS02550	htpG	molecular chaperone HtpG	CDS	-0.459802	0.159588	0.290584	539.295	911.222	781.593	631.908	620.924	370.131
AYT36_RS02555		glutathione S-transferase	CDS	-0.626942	0.0380669	0.100987	21.3784	13.4878	16.7411	8.7911	10.6717	13.9128
AYT36_RS02560	ampD	1,6-anhydro-N-acetylmuramyl-L-alanine amidase AmpD	CDS	-0.245305	0.231401	0.379122	18.6551	16.6614	19.055	13.76	13.2329	18.8523
AYT36_RS02570	ccsA	cytochrome c biogenesis protein CcsA	CDS	0.236955	0.0797945	0.175574	71.6246	76.6294	82.3446	86.8599	87.5082	97.3899
AYT36_RS02575	ffh	signal recognition particle protein	CDS	0.214464	0.106954	0.216474	244.49	250.252	262.822	267.842	309.907	301.225
AYT36_RS02580	lysM	peptidoglycan-binding protein LysM	CDS	-0.682811	0.00341112	0.016992	689.965	484.769	535.853	430.095	338.507	297.027
AYT36_RS02585	thiS	sulfur carrier protein ThiS	CDS	-0.640301	0.0102312	0.0377446	166.874	117.556	125.831	108.742	79.9099	74.586
AYT36_RS02590	pip	prolyl aminopeptidase	CDS	-0.133253	0.429709	0.583342	67.6757	66.183	67.1007	65.8377	55.4076	61.9904
AYT36_RS02595	trmB	tRNA (guanosine(46)-N7)-methyltransferase TrmB	CDS	0.00710076	0.96548	0.980369	54.195	55.0753	45.5958	44.0511	55.5784	55.9807
AYT36_RS02600		LysR substrate-binding domain-containing protein	CDS	-0.00551833	0.99024	0.995514	10.1445	10.0498	8.77889	7.9311	9.135	11.7724
AYT36_RS02605		CaiB/BaiF CoA-transferase family protein	CDS	0.177849	0.590238	0.717484	93.2754	38.8767	51.7206	51.5044	74.5314	81.9129
AYT36_RS02610		hydroxymethylglutaryl-CoA lyase	CDS	-0.280593	0.540376	0.677691	16.0679	4.89265	7.28171	7.9311	6.74453	8.56175
AYT36_RS02615		tripartite tricarboxylate transporter substrate binding protein	CDS	-0.27653	0.562655	0.696047	13.4807	6.94227	5.51233	7.73999	9.73262	3.95158
AYT36_RS02625		DUF1348 family protein	CDS	0.675089	0.0833357	0.180329	2.31486	3.83478	3.47072	5.35111	4.26869	5.76272
AYT36_RS02630		IclR family transcriptional regulator	CDS	1.00934	0.00561457	0.0242709	99.7434	151.474	115.895	205.731	255.182	278.092
AYT36_RS02635		Rieske 2Fe-2S domain-containing protein	CDS	0.119181	0.689461	0.792325	132.832	181.292	149.649	187.193	191.664	124.886
AYT36_RS02640		aromatic-ring-hydroxylating dioxygenase subunit beta	CDS	-0.0172545	0.961014	0.97816	126.773	156.3	142.3	178.402	147.782	94.1793
AYT36_RS02645		TRAP transporter substrate-binding protein	CDS	-0.0559377	0.85749	0.911565	337.63	422.487	365.923	423.788	418.332	241.129
AYT36_RS02650		TRAP transporter small permease	CDS	-0.226533	0.503931	0.646364	83.6755	96.1339	102.148	90.491	99.9728	50.5473
AYT36_RS02655		TRAP transporter large permease	CDS	-0.451413	0.186497	0.325878	171.913	202.714	190.618	161.871	159.991	91.5449
AYT36_RS02660		FAD-binding oxidoreductase	CDS	-0.367932	0.253564	0.404272	194.721	231.012	218.451	206.878	186.713	105.622
AYT36_RS02665		Rieske 2Fe-2S domain-containing protein	CDS	-0.494861	0.233344	0.381344	8.64669	12.9589	11.7052	10.5111	9.135	4.0339
AYT36_RS02670		DJ-1/PfpI family protein	CDS	-0.500771	0.165804	0.298621	72.4416	85.8858	82.821	81.4133	55.3223	33.7531
AYT36_RS02675		tripartite tricarboxylate transporter substrate binding protein	CDS	-0.336307	0.25639	0.407929	172.117	191.739	199.465	181.555	158.795	105.869
AYT36_RS02680		hypothetical protein	CDS	-0.228581	0.472167	0.617229	18.1104	18.3805	18.7147	21.6911	14.855	10.6199
AYT36_RS02685		HipA domain-containing protein	CDS	-0.0685813	0.761517	0.843125	76.4586	88.266	82.889	90.8732	84.4347	60.8378
AYT36_RS02690		helix-turn-helix transcriptional regulator	CDS	0.341492	0.266662	0.418631	20.1529	19.7689	16.4009	30.8644	22.1118	18.4407
AYT36_RS02700		LysR family transcriptional regulator	CDS	-0.0263647	0.888532	0.934407	7.69352	7.33897	7.41782	7.83555	8.62276	5.59807
AYT36_RS02710		acetate--CoA ligase family protein	CDS	0.272001	0.384369	0.539306	7.48926	5.15711	4.49152	8.69555	7.34215	4.6925
AYT36_RS02715		enoyl-CoA hydratase-related protein	CDS	-0.00424673	0.991343	0.995668	3.40421	2.38021	3.9471	4.68222	3.50033	1.56417
AYT36_RS02720		tripartite tricarboxylate transporter substrate binding protein	CDS	0.897145	0.00523191	0.0229888	16.5445	16.6614	16.2648	39.6555	28.2587	24.2857
AYT36_RS02725		hypothetical protein	CDS	0.741569	0.034864	0.0945774	18.9955	16.0003	11.7732	32.8711	28.4295	16.9589
AYT36_RS02730		tripartite tricarboxylate transporter substrate binding protein	CDS	0.340319	0.229478	0.376647	12.7998	15.6036	9.52748	15.7667	18.4408	13.8305
AYT36_RS02735		rhodanese homology domain-containing protein	CDS	0.286065	0.375199	0.530778	2.51912	2.64467	2.79019	3.91777	3.67108	2.14044
AYT36_RS02740		LysR family transcriptional regulator	CDS	0.475221	0.0533425	0.130095	7.82968	7.73567	5.64843	9.84221	8.70813	10.9492
AYT36_RS02745		thiamine pyrophosphate-requiring protein	CDS	0.48418	0.0614174	0.143317	10.8935	7.27285	8.915	10.32	15.2819	12.2664
AYT36_RS02750		CoA transferase	CDS	-0.377542	0.212547	0.356618	5.10632	3.17361	5.58038	2.77111	3.50033	4.3632
AYT36_RS02755		enoyl-CoA hydratase/isomerase family protein	CDS	-0.862403	0.196782	0.33815	1.22552	1.12399	0.816641	0.382222	0.170748	1.15254
AYT36_RS02760		tripartite tricarboxylate transporter substrate binding protein	CDS	0.0340991	0.927545	0.958656	2.51912	2.24797	1.63328	2.19778	2.13435	2.22276
AYT36_RS02765		helix-turn-helix domain-containing protein	CDS	1.19501	5.82302e-05	0.000891441	21.3784	19.7028	19.2591	37.2666	49.4315	51.4528
AYT36_RS02770		tripartite tricarboxylate transporter substrate binding protein	CDS	0.387327	0.201612	0.343061	2.24678	1.71904	2.17771	2.48444	3.41495	2.14044
AYT36_RS02775		OB-fold domain-containing protein	CDS	0.0635084	0.929571	0.95937	0.612758	0.859519	0.272214	0.382222	1.02449	0.411623
AYT36_RS02780		thiolase domain-containing protein	CDS	0.960743	0.00449893	0.0208146	2.45103	1.78516	1.83744	4.01333	5.12243	2.71671
AYT36_RS02785		AMP-binding protein	CDS	0.80459	0.000312909	0.0030387	10.6211	10.4465	10.3441	19.78	17.4163	17.6998
AYT36_RS02790		LacI family DNA-binding transcriptional regulator	CDS	0.79987	0.00533596	0.0233182	8.85095	6.74392	7.34977	9.6511	18.0993	12.184
AYT36_RS02795		glycine zipper 2TM domain-containing protein	CDS	-0.136642	0.712209	0.807641	5.65099	4.49595	5.10401	2.77111	5.29318	5.76272
AYT36_RS02805		MmgE/PrpD family protein	CDS	-0.71418	0.00692981	0.0283677	4.42547	4.16536	4.62763	2.67555	2.90271	2.46974
AYT36_RS02810		zinc-binding dehydrogenase	CDS	-0.112436	0.590756	0.717484	8.85095	9.32248	8.77889	9.45999	7.08603	8.3971
AYT36_RS02815		isocitrate lyase/PEP mutase family protein	CDS	-0.385502	0.275252	0.4282	4.42547	4.56206	5.30817	4.58666	3.32958	3.04601
AYT36_RS02820		carboxymuconolactone decarboxylase family protein	CDS	-0.960837	0.0278659	0.0797803	0.953179	1.85127	2.31382	0.764444	1.02449	0.823245
AYT36_RS02830		iron-containing alcohol dehydrogenase	CDS	0.169093	0.714319	0.809079	1.70211	0.528935	1.42912	1.33778	1.6221	1.15254
AYT36_RS02835		CoA transferase	CDS	0.421505	0.0767545	0.170973	5.44674	4.03313	3.81099	6.40222	6.14692	5.26877
AYT36_RS02840		CaiB/BaiF CoA-transferase family protein	CDS	0.306601	0.180845	0.317756	5.51482	5.15711	5.78454	6.97555	5.8908	7.49153
AYT36_RS02845		tripartite tricarboxylate transporter substrate binding protein	CDS	-0.463476	0.220028	0.365756	4.42547	2.71079	3.0624	2.77111	2.90271	1.72881
AYT36_RS02850		LysR family transcriptional regulator	CDS	0.780236	0.0132901	0.0459277	105.19	98.9769	84.5223	211.369	153.844	130.649
AYT36_RS02855		DUF4286 family protein	CDS	0.0760559	0.825712	0.891602	1.02126	1.52069	1.08885	1.05111	1.53673	1.23487
AYT36_RS02860		tripartite tricarboxylate transporter substrate binding protein	CDS	0.732507	0.0310504	0.0866707	2.79145	4.49595	3.26656	8.21777	4.61019	4.77482
AYT36_RS02865		acyl-CoA dehydrogenase family protein	CDS	0.103789	0.57614	0.707234	25.4635	20.7607	20.8243	28.38	22.5387	21.1574
AYT36_RS02870		tripartite tricarboxylate transporter substrate binding protein	CDS	-0.0197555	0.921301	0.954725	11.302	10.9754	12.5218	11.18	11.7816	11.3608
AYT36_RS02875		hypothetical protein	CDS	0.278613	0.370889	0.526695	7.82968	6.2811	6.32897	11.3711	8.45201	5.0218
AYT36_RS02880		aconitase family protein	CDS	-0.153101	0.53485	0.672867	16.2721	13.6201	13.5426	15.0022	12.55	11.5254
AYT36_RS02885		LysR family transcriptional regulator	CDS	0.357878	0.0407991	0.106588	83.6755	77.6873	78.3975	96.4155	106.376	104.47
AYT36_RS02890		FAD-binding protein	CDS	0.760452	0.0561876	0.134979	3.26804	2.51244	2.10966	3.15333	4.26869	5.92737
AYT36_RS02900		alpha/beta hydrolase	CDS	-0.650314	0.338336	0.492396	1.2936	0.925636	0.272214	0.668888	0.341495	0.576272
AYT36_RS02905		ABC transporter ATP-binding protein	CDS	-0.43042	0.24494	0.394845	2.38295	2.57856	1.49717	1.33778	1.79285	1.64649
AYT36_RS02910		ABC transporter ATP-binding protein	CDS	0.736449	0.0437244	0.112098	2.65528	2.97526	4.35542	7.54888	4.69556	4.44552
AYT36_RS02915		branched-chain amino acid ABC transporter permease	CDS	1.38672	0.000112536	0.00145029	2.45103	2.77691	2.31382	6.78444	6.31766	6.66829
AYT36_RS02920		branched-chain amino acid ABC transporter permease	CDS	0.970097	0.00690853	0.0283386	2.24678	2.57856	2.51798	4.58666	5.37855	4.44552
AYT36_RS02925		ABC transporter substrate-binding protein	CDS	0.993483	0.00653326	0.0273328	1.83827	2.84302	1.22496	3.82222	4.35407	3.62228
AYT36_RS02930		TetR/AcrR family transcriptional regulator	CDS	1.05009	0.000211753	0.00230986	89.3946	88.9933	82.889	215	184.066	142.01
AYT36_RS02935		zinc ribbon domain-containing protein	CDS	-0.119914	0.707467	0.805112	4.22122	4.89265	2.79019	4.49111	4.35407	2.14044
AYT36_RS02940		thiolase family protein	CDS	-0.0177246	0.921755	0.954725	16.4083	21.0913	21.2327	16.7222	21.685	19.5932
AYT36_RS02945		hypothetical protein	CDS	0.0849823	0.770828	0.850245	4.01697	8.79354	5.17206	6.30666	7.5129	5.26877
AYT36_RS02950		SDR family NAD(P)-dependent oxidoreductase	CDS	0.580485	0.0180966	0.0577116	7.82968	9.45471	9.86774	11.5622	13.0622	15.971
AYT36_RS02955		acyl-CoA dehydrogenase family protein	CDS	0.016803	0.946854	0.969919	7.35309	12.5622	8.50668	8.59999	8.53738	11.6078
AYT36_RS02960		SDR family NAD(P)-dependent oxidoreductase	CDS	0.106997	0.610432	0.731603	17.9061	19.5706	20.348	20.64	22.6241	19.017
AYT36_RS02965		ATP-dependent acyl-CoA ligase	CDS	0.194337	0.33781	0.491779	21.9231	28.8931	23.0021	32.0111	28.8564	23.6271
AYT36_RS02970		DUF4286 family protein	CDS	0.504291	0.0360177	0.0966165	7.69352	11.1737	10.14	15.3844	14.5989	11.1961
AYT36_RS02975		enoyl-CoA hydratase/isomerase family protein	CDS	-0.15964	0.651176	0.763464	3.40421	6.01663	3.53878	3.15333	5.97617	2.46974
AYT36_RS02980		tripartite tricarboxylate transporter substrate binding protein	CDS	0.48562	0.235821	0.384751	1.77019	2.38021	1.83744	2.96222	2.47584	2.96368
AYT36_RS02985		nuclear transport factor 2 family protein	CDS	0.202612	0.577134	0.707964	1.36168	1.12399	1.76939	1.62444	1.79285	1.48184
AYT36_RS02990		FAD-dependent oxidoreductase	CDS	0.401433	0.0101004	0.0374057	29.7528	22.9425	28.1741	34.1133	37.0523	35.6465
AYT36_RS02995		CoA ester lyase	CDS	0.0386128	0.928583	0.959316	0.408505	0.727285	0.816641	0.573333	0.853738	0.576272
AYT36_RS03000		MaoC family dehydratase	CDS	0.366138	0.663034	0.771347	0.272337	0.661169	0.544427	0.286666	1.53673	0.0823245
AYT36_RS03005		acyl-CoA dehydrogenase family protein	CDS	-0.232805	0.598059	0.723601	1.22552	1.85127	2.10966	0.955555	1.45136	1.97579
AYT36_RS03010		CaiB/BaiF CoA-transferase family protein	CDS	0.226046	0.276373	0.429039	12.6637	10.6448	11.7732	12.3267	17.6724	11.0315
AYT36_RS03015		CaiB/BaiF CoA-transferase family protein	CDS	0.544078	0.0396592	0.104347	23.2848	18.9094	21.5729	29.1444	30.82	33.0121
AYT36_RS03020		tripartite tricarboxylate transporter substrate binding protein	CDS	0.389637	0.173314	0.308963	6.39992	7.33897	7.82614	9.74666	9.04963	9.46732
AYT36_RS03025		SgcJ/EcaC family oxidoreductase	CDS	0.267501	0.542766	0.679093	1.56594	0.859519	1.22496	0.764444	1.53673	2.05811
AYT36_RS03030		nitroreductase	CDS	0.157735	0.648937	0.761954	3.06379	1.85127	1.9055	1.52889	3.41495	2.63438
AYT36_RS03035		enoyl-CoA hydratase/isomerase family protein	CDS	-0.105297	0.848535	0.907073	1.22552	0.462818	1.29301	0.573333	0.597617	1.56417
AYT36_RS03040		ABC transporter substrate-binding protein	CDS	-0.429374	0.0632505	0.146387	22.8763	24.331	23.0021	21.4044	15.1965	15.5593
AYT36_RS03045		branched-chain amino acid ABC transporter permease	CDS	0.175736	0.363586	0.519548	14.9785	15.2069	17.7619	18.8244	19.2091	16.1356
AYT36_RS03050		branched-chain amino acid ABC transporter permease	CDS	-0.277021	0.236436	0.384901	15.0466	16.0664	14.2912	13.9511	13.5744	9.96127
AYT36_RS03055		ABC transporter ATP-binding protein	CDS	-0.622588	0.0417976	0.108465	6.74034	6.41333	10.208	5.06444	6.31766	3.78693
AYT36_RS03060		ABC transporter ATP-binding protein	CDS	-0.60482	0.0128493	0.044954	10.485	12.0994	8.915	7.35777	7.5129	5.84504
AYT36_RS03065		FAD-dependent oxidoreductase	CDS	0.28994	0.252161	0.402777	6.12758	5.35547	6.05675	6.78444	7.00066	7.65618
AYT36_RS03070		SDR family oxidoreductase	CDS	0.132294	0.615914	0.73576	8.1701	8.59519	7.82614	12.2311	7.76902	6.99758
AYT36_RS03075		tripartite tricarboxylate transporter substrate binding protein	CDS	0.692862	0.018813	0.0593398	2.79145	3.76866	2.65408	6.30666	4.43944	4.19855
AYT36_RS03080		acetyl-CoA hydrolase/transferase C-terminal domain-containing protein	CDS	0.176554	0.430839	0.584545	12.3232	11.2399	11.0927	10.4155	13.7452	14.9831
AYT36_RS03085		class I adenylate-forming enzyme family protein	CDS	0.209173	0.402107	0.554801	7.89777	6.74392	7.34977	7.64444	8.87888	8.89105
AYT36_RS03090		IclR family transcriptional regulator	CDS	0.23221	0.400743	0.554089	2.17869	3.37196	4.01515	3.53555	3.50033	4.19855
AYT36_RS03095		helix-turn-helix domain-containing protein	CDS	0.0878137	0.798189	0.871427	3.13187	2.97526	3.67488	2.00666	3.07346	5.26877
AYT36_RS03100		pyruvate carboxylase	CDS	0.031488	0.885259	0.931576	12.4594	10.0498	9.79969	9.6511	10.7571	12.5957
AYT36_RS03105		acyl-CoA dehydrogenase family protein	CDS	-0.0592035	0.808902	0.878534	6.468	6.01663	5.85259	6.40222	7.42752	3.78693
AYT36_RS03110		MaoC/PaaZ C-terminal domain-containing protein	CDS	0.440317	0.0758607	0.169404	4.49356	4.82653	3.33462	6.87999	5.63467	4.6925
AYT36_RS03115	fabG	3-oxoacyl-ACP reductase FabG	CDS	0.332619	0.132932	0.254787	4.62973	3.83478	5.10401	6.11555	5.5493	5.43342
AYT36_RS03120		acetyl-CoA C-acetyltransferase	CDS	-0.157041	0.503054	0.645537	12.6637	10.3803	10.8885	8.88666	10.3302	11.1961
AYT36_RS03125		AMP-binding protein	CDS	-0.321815	0.0713752	0.161383	46.91	40.0668	40.6279	30.8644	39.1866	32.0242
AYT36_RS03130		helix-turn-helix domain-containing protein	CDS	0.145746	0.698181	0.798705	2.45103	3.10749	1.9055	1.33778	3.75645	3.12833
AYT36_RS03135		CoA transferase	CDS	-1.09075	0.00212687	0.0120849	8.37436	7.00839	7.14561	2.29333	4.86631	3.37531
AYT36_RS03140		LysR substrate-binding domain-containing protein	CDS	0.569665	0.0246446	0.0724124	10.7573	11.4382	10.3441	10.9889	18.0139	19.2639
AYT36_RS03145		acyl-CoA dehydrogenase family protein	CDS	0.0881009	0.719765	0.813131	215.623	214.351	229.204	280.551	246.218	173.952
AYT36_RS03150		electron transfer flavoprotein subunit beta/FixA family protein	CDS	-0.151789	0.483158	0.626061	34.3825	37.356	37.4294	39.1777	37.3084	21.816
AYT36_RS03155		FAD-binding protein	CDS	-0.139969	0.445487	0.596839	25.6677	22.6781	24.6353	22.7422	23.8193	19.6756
AYT36_RS03160		MaoC family dehydratase N-terminal domain-containing protein	CDS	0.254864	0.278676	0.431153	3.67655	5.4877	5.92065	5.82888	6.74453	5.43342
AYT36_RS03165		LysR substrate-binding domain-containing protein	CDS	0.350236	0.0585127	0.138421	30.3656	25.5872	26.6089	38.1266	38.2475	28.8959
AYT36_RS03170		MmgE/PrpD family protein	CDS	0.397659	0.13375	0.255801	5.24248	3.83478	4.55958	5.15999	5.46393	7.32688
AYT36_RS03175		tripartite tricarboxylate transporter substrate binding protein	CDS	0.225778	0.701827	0.801215	1.97444	1.25622	0.748587	2.00666	0.853738	1.81114
AYT36_RS03180		tripartite tricarboxylate transporter substrate binding protein	CDS	0.230625	0.579413	0.710147	1.56594	1.85127	4.76374	3.24889	2.47584	3.86925
AYT36_RS03185		TetR/AcrR family transcriptional regulator	CDS	1.02565	0.000198076	0.0021939	273.086	261.889	240.433	647.579	491.497	439.613
AYT36_RS03190		MmgE/PrpD family protein	CDS	-0.000647107	0.997807	0.998846	3.8808	5.35547	4.89985	3.82222	4.52481	5.76272
AYT36_RS03195		enoyl-CoA hydratase/isomerase family protein	CDS	-0.59054	0.0547308	0.13274	6.80842	5.15711	4.76374	4.39555	3.9272	2.79903
AYT36_RS03200		nitroreductase	CDS	0.122487	0.351815	0.507027	69.5821	67.0425	59.6148	66.0288	75.6412	71.9516
AYT36_RS03205		TetR/AcrR family transcriptional regulator	CDS	0.932937	4.86934e-06	0.000155013	85.1053	76.6956	77.1726	161.202	145.648	149.419
AYT36_RS03210		hydroxymethylglutaryl-CoA lyase	CDS	0.186999	0.528495	0.666442	8.30627	8.79354	8.77889	8.50444	10.1595	10.7845
AYT36_RS03215		enoyl-CoA hydratase-related protein	CDS	-0.160307	0.704018	0.802664	2.85954	3.04138	2.99435	3.34444	3.24421	1.39952
AYT36_RS03220		CoA transferase	CDS	-0.206926	0.645233	0.758902	2.92762	2.97526	2.72214	4.68222	1.87822	0.987894
AYT36_RS03225		tripartite tricarboxylate transporter substrate binding protein	CDS	-0.833639	0.00347443	0.0172181	11.8467	9.32248	10.0039	5.73333	6.14692	5.59807
AYT36_RS03230		iron-containing alcohol dehydrogenase family protein	CDS	-0.181673	0.7009	0.800672	1.22552	2.31409	1.97355	1.14667	2.04897	1.64649
AYT36_RS03235		enoyl-CoA hydratase	CDS	-0.0159923	0.961474	0.97816	2.51912	4.89265	2.65408	3.91777	3.9272	2.14044
AYT36_RS03240		amidase	CDS	-0.984253	0.0348516	0.0945774	2.38295	2.11574	1.76939	1.24222	0.768365	1.15254
AYT36_RS03245	hutG	N-formylglutamate deformylase	CDS	-1.17121	0.136848	0.259702	0.748926	1.85127	1.36107	0.573333	0.512243	0.658596
AYT36_RS03250		hypothetical protein	CDS	-2.86195	0.000380726	0.00353994	2.04253	2.57856	1.83744	0	0.512243	0.329298
AYT36_RS03255		aldehyde dehydrogenase family protein	CDS	-1.30809	0.00563791	0.0243499	2.45103	5.35547	3.19851	2.19778	1.36598	0.90557
AYT36_RS03265		ABC transporter permease	CDS	-0.92591	0.0128896	0.0450294	4.62973	8.99189	5.78454	3.15333	3.67108	3.37531
AYT36_RS03270		ABC transporter ATP-binding protein	CDS	-0.883227	0.0392433	0.103479	3.81272	8.33072	5.9887	4.39555	3.07346	2.38741
AYT36_RS03275		ABC transporter substrate-binding protein	CDS	-0.363739	0.267022	0.418648	5.78716	11.5704	8.71084	8.7911	6.23229	5.26877
AYT36_RS03280		LLM class flavin-dependent oxidoreductase	CDS	-0.0227148	0.942984	0.967333	14.4339	23.4054	19.9396	11.4667	15.7942	29.5545
AYT36_RS03285		IclR family transcriptional regulator	CDS	1.22485	6.02997e-05	0.000913838	72.4416	78.4146	72.2047	118.68	164.174	238.494
AYT36_RS03290		Crp/Fnr family transcriptional regulator	CDS	0.611396	0.00198698	0.0115216	14.7062	15.2069	15.4481	21.7866	23.5632	23.9564
AYT36_RS03295		SDR family NAD(P)-dependent oxidoreductase	CDS	1.30591	0.0272747	0.0785556	1.08935	0.528935	0.680534	1.33778	2.04897	2.30509
AYT36_RS03300		tripartite tricarboxylate transporter substrate binding protein	CDS	0.544501	0.1376	0.260412	2.85954	2.97526	2.31382	2.29333	5.12243	4.44552
AYT36_RS03305		aldehyde dehydrogenase family protein	CDS	-0.907314	0.043509	0.111665	2.17869	2.24797	1.83744	1.14667	1.28061	0.90557
AYT36_RS03310		tripartite tricarboxylate transporter substrate binding protein	CDS	-0.833558	0.0588962	0.139122	2.17869	3.23973	1.70134	0.859999	1.6221	1.48184
AYT36_RS03315		NAD(P)-binding domain-containing protein	CDS	-0.121494	0.63049	0.746494	3.67655	4.49595	4.42347	3.53555	3.5857	4.44552
AYT36_RS03320		LysR family transcriptional regulator	CDS	0.595015	0.00337902	0.0169098	23.8295	24.5955	19.1911	34.4	29.7955	37.9516
AYT36_RS03330		IclR family transcriptional regulator	CDS	0.998641	0.000533967	0.00445867	7.08076	8.59519	8.37057	17.3911	15.8795	14.8184
AYT36_RS03335		acyl-CoA dehydrogenase family protein	CDS	1.66662	0.0010863	0.00746923	0.272337	0.661169	0.884694	1.62444	2.30509	1.89346
AYT36_RS03345		cyclase family protein	CDS	-0.261547	0.687418	0.791288	1.2936	0.396701	0.20416	0.477777	0.682991	0.411623
AYT36_RS03355		tripartite tricarboxylate transporter substrate binding protein	CDS	-0.191017	0.598931	0.724343	2.92762	2.57856	2.44992	2.00666	2.56122	2.38741
AYT36_RS03360		enoyl-CoA hydratase-related protein	CDS	-0.869227	0.148851	0.276601	1.63402	1.05787	0.952748	0.191111	0.768365	0.987894
AYT36_RS03365		tetratricopeptide repeat protein	CDS	-0.333685	0.307592	0.462783	3.74463	3.50419	2.51798	2.86666	3.41495	1.48184
AYT36_RS03370		acyl-CoA dehydrogenase	CDS	-0.904772	0.00881267	0.0336477	9.25945	7.93402	9.32332	4.10888	6.74453	3.29298
AYT36_RS03375		enoyl-CoA hydratase/isomerase family protein	CDS	-0.693674	0.0326437	0.0901311	3.26804	3.76866	3.47072	2.29333	2.39047	1.81114
AYT36_RS03380		acetyl-CoA C-acyltransferase	CDS	-0.632681	0.0708236	0.160513	3.47229	5.4877	2.72214	1.91111	2.13435	3.45763
AYT36_RS03385		tripartite tricarboxylate transporter substrate binding protein	CDS	0.572044	0.0809562	0.177131	0.885095	1.45457	1.29301	1.81555	1.70748	1.89346
AYT36_RS03390		CoA-binding protein	CDS	0.770127	0.00778184	0.0306617	3.60846	3.30584	3.33462	5.25555	5.8908	6.33899
AYT36_RS03395		acetate--CoA ligase family protein	CDS	1.18656	0.140056	0.264539	0.476589	0	0.476374	0.668888	1.19523	0.329298
AYT36_RS03400		LysR substrate-binding domain-containing protein	CDS	1.03011	0.000487103	0.00418209	38.0591	60.563	39.6071	96.511	95.0211	90.8039
AYT36_RS03405		alpha/beta hydrolase	CDS	1.1609	0.00255804	0.0139416	1.83827	2.18186	2.24576	5.15999	4.78094	4.11623
AYT36_RS03410		amino acid synthesis family protein	CDS	1.30251	0.0101369	0.0374832	2.65528	3.37196	1.9055	5.44666	6.65916	7.49153
AYT36_RS03415		glycosyl hydrolase	CDS	1.77493	5.45056e-07	3.79723e-05	8.10202	11.306	8.57473	32.3933	26.9781	36.4698
AYT36_RS03420	gstA	glutathione transferase GstA	CDS	0.780973	0.106081	0.215161	2.17869	2.71079	2.17771	1.43333	3.41495	7.24456
AYT36_RS03425		tripartite tricarboxylate transporter substrate binding protein	CDS	0.167267	0.725567	0.816242	4.15314	3.37196	2.10966	1.91111	3.84182	5.0218
AYT36_RS03430		tripartite tricarboxylate transporter substrate binding protein	CDS	0.296553	0.321851	0.475604	5.92333	6.94227	6.80534	5.73333	8.02514	10.3729
AYT36_RS03435		GntR family transcriptional regulator	CDS	-0.223602	0.258868	0.409604	10.7573	11.5704	11.7052	7.73999	10.8425	10.5375
AYT36_RS03440		aldehyde dehydrogenase family protein	CDS	-0.216828	0.358745	0.514619	8.85095	10.182	9.66358	10.0333	7.68365	6.99758
AYT36_RS03445	metC	cystathionine beta-lyase	CDS	-0.0857536	0.765339	0.846132	2.11061	2.44632	2.17771	2.67555	1.9636	1.72881
AYT36_RS03450		RidA family protein	CDS	-0.284863	0.607013	0.728931	0.680842	1.25622	0.816641	0.573333	0.682991	0.987894
AYT36_RS03455		tripartite tricarboxylate transporter substrate binding protein	CDS	0.167971	0.573015	0.704832	2.38295	2.77691	1.56523	3.05777	2.13435	2.38741
AYT36_RS03460		hypothetical protein	CDS	0.605928	0.0044553	0.0206924	8.71478	7.73567	8.30252	13.2822	12.7207	11.6901
AYT36_RS03465		GTP-binding protein	CDS	-0.110231	0.772168	0.850943	5.92333	5.28935	4.28736	6.78444	3.41495	4.19855
AYT36_RS03480		IclR family transcriptional regulator	CDS	-0.0653319	0.697997	0.798684	23.2848	27.9013	28.5824	28.7622	25.1853	22.3099
AYT36_RS03485	dapA	4-hydroxy-tetrahydrodipicolinate synthase	CDS	-0.379658	0.464883	0.612077	0.81701	1.32234	2.0416	0.859999	0.597617	1.72881
AYT36_RS03490		pyridoxal phosphate-dependent aminotransferase	CDS	0.0427589	0.908333	0.948487	1.08935	1.5868	1.83744	0.764444	1.70748	2.14044
AYT36_RS03495		ABC transporter substrate-binding protein	CDS	-0.0989396	0.715834	0.810604	4.22122	5.4877	4.76374	3.82222	6.06154	3.62228
AYT36_RS03500		amino acid ABC transporter permease	CDS	0.647289	0.01975	0.0615681	2.5872	3.17361	2.79019	5.63777	4.01257	3.78693
AYT36_RS03505		amino acid ABC transporter ATP-binding protein	CDS	0.414117	0.102944	0.210575	5.71907	6.08275	7.07755	9.07777	8.11052	7.98548
AYT36_RS03510		M20 aminoacylase family protein	CDS	0.42221	0.0669547	0.153482	20.1529	23.8682	23.6826	29.4311	33.7227	27.5787
AYT36_RS03515		IclR family transcriptional regulator C-terminal domain-containing protein	CDS	-0.532824	0.00825368	0.0321292	31.8634	38.8106	41.5126	23.8889	28.9417	24.6974
AYT36_RS03520		Zn-dependent hydrolase	CDS	-0.841089	0.0197437	0.0615681	6.12758	9.25636	8.77889	3.82222	4.86631	4.77482
AYT36_RS03525		amidase	CDS	-0.187223	0.728985	0.818799	0.748926	1.05787	1.08885	0.955555	0.768365	0.823245
AYT36_RS03530		allantoinase PuuE	CDS	-0.325386	0.243639	0.393011	4.22122	4.42983	6.39702	3.34444	4.61019	4.0339
AYT36_RS03535		ureidoglycolate lyase	CDS	0.0775802	0.918	0.952889	0.272337	0.859519	0.340267	0.191111	0.939112	0.411623
AYT36_RS03540		TRAP transporter large permease subunit	CDS	0.369161	0.274855	0.42772	1.63402	1.91739	2.17771	3.24889	1.87822	2.30509
AYT36_RS03545		TRAP transporter small permease	CDS	0.738759	0.0802689	0.176344	1.02126	1.52069	1.56523	0.955555	3.07346	2.79903
AYT36_RS03550		TRAP transporter substrate-binding protein	CDS	0.626008	0.00549367	0.0238691	4.76589	4.2976	5.03595	6.49777	7.85439	7.40921
AYT36_RS03555		LysR family transcriptional regulator	CDS	0.799902	0.000141595	0.00168896	17.4296	17.7193	18.7827	27.8066	31.7591	34.3293
AYT36_RS03560		WG repeat-containing protein	CDS	0.737868	0.0181814	0.0578796	3.47229	3.96701	4.15126	5.92444	6.82991	6.58596
AYT36_RS03565		GntR family transcriptional regulator	CDS	0.0889871	0.620944	0.739563	24.1018	26.9096	26.6089	27.4244	31.8444	23.2978
AYT36_RS03570		cupin domain-containing protein	CDS	0.655014	0.257789	0.408734	1.36168	0.595052	1.22496	2.96222	1.6221	0.493947
AYT36_RS03575		TRAP transporter small permease subunit	CDS	1.7273	0.023332	0.069762	0.408505	0.330584	0.136107	0.764444	1.36598	0.823245
AYT36_RS03580		TRAP transporter large permease subunit	CDS	0.36438	0.342093	0.496036	0.748926	1.1901	1.42912	1.14667	1.53673	1.64649
AYT36_RS03585		TRAP transporter substrate-binding protein	CDS	0.452158	0.206559	0.349747	4.62973	3.70254	5.37622	5.92444	6.57379	6.25666
AYT36_RS03590		PLP-dependent aminotransferase family protein	CDS	0.477643	0.147233	0.274747	6.60417	8.85966	8.37057	8.12221	12.1231	12.9249
AYT36_RS03595		serine hydroxymethyltransferase	CDS	0.759296	0.422608	0.575489	0.340421	0.528935	0	0.668888	0.682991	0.164649
AYT36_RS03600		benzoate/H(+) symporter BenE family transporter	CDS	0.223029	0.594666	0.720585	1.08935	1.25622	1.22496	1.14667	1.36598	1.64649
AYT36_RS03605		(2Fe-2S)-binding protein	CDS	0.26109	0.0582992	0.138119	129.496	129.92	123.857	165.407	152.734	141.187
AYT36_RS03610		molybdopterin cofactor-binding domain-containing protein	CDS	0.375997	0.157693	0.287786	161.155	127.539	140.666	135.498	200.458	221.206
AYT36_RS03615		LysR family transcriptional regulator	CDS	-0.0642064	0.637493	0.752192	108.594	93.0264	92.6887	92.9755	96.7286	91.7918
AYT36_RS03620		IclR family transcriptional regulator	CDS	1.02935	0.0505368	0.12455	2.45103	3.04138	2.85824	1.91111	5.12243	9.96127
AYT36_RS03625		hydroxymethylglutaryl-CoA lyase	CDS	0.433162	0.370288	0.525997	1.08935	1.32234	0.816641	1.43333	1.6221	1.31719
AYT36_RS03630		CaiB/BaiF CoA-transferase family protein	CDS	-0.472335	0.268243	0.419943	0.748926	1.91739	2.0416	0.859999	1.19523	1.31719
AYT36_RS03635		cysteine hydrolase	CDS	-0.821762	0.015943	0.0530774	3.06379	2.97526	4.28736	2.58	1.87822	1.39952
AYT36_RS03640		tripartite tricarboxylate transporter substrate binding protein	CDS	-1.42166	9.64312e-05	0.00129482	5.51482	6.94227	5.92065	2.67555	1.79285	2.38741
AYT36_RS03645		isocitrate lyase/PEP mutase family protein	CDS	-1.31766	0.00706707	0.0287649	2.5872	4.49595	3.53878	0.955555	1.6221	1.64649
AYT36_RS03650		TRAP transporter substrate-binding protein	CDS	0.315264	0.332017	0.486142	1.97444	2.24797	3.67488	2.67555	4.01257	3.12833
AYT36_RS03655		TRAP transporter small permease	CDS	-0.106594	0.850261	0.90796	1.2936	0.925636	1.70134	0.668888	1.70748	1.23487
AYT36_RS03660		TRAP transporter large permease	CDS	0.207959	0.454694	0.603788	2.99571	2.97526	2.99435	3.82222	3.5857	2.96368
AYT36_RS03665		SMP-30/gluconolactonase/LRE family protein	CDS	0.539056	0.0320788	0.0887754	4.97015	6.54557	5.9887	10.9889	7.00066	7.49153
AYT36_RS03675		acyclic terpene utilization AtuA family protein	CDS	0.573025	0.198981	0.339425	1.2936	1.98351	1.15691	2.67555	2.64659	1.31719
AYT36_RS03680		IclR family transcriptional regulator	CDS	0.946238	0.00275901	0.014769	96.8838	71.274	90.9194	139.607	154.1	205.482
AYT36_RS03695		SRPBCC family protein	CDS	0.173818	0.640979	0.75522	1.36168	2.38021	1.83744	3.05777	2.04897	1.23487
AYT36_RS03705		3-phenylpropionate/cinnamic acid dioxygenase subunit beta	CDS	0.306771	0.659537	0.769326	0.81701	0.396701	0.680534	0.764444	0.0853738	1.48184
AYT36_RS03715		FAD-dependent oxidoreductase	CDS	0.371508	0.124317	0.24322	10.7573	10.3142	10.6163	12.8044	14.855	13.3366
AYT36_RS03720		tripartite tricarboxylate transporter substrate binding protein	CDS	0.532605	0.205205	0.347944	2.65528	3.23973	3.87904	3.44	3.84182	6.83294
AYT36_RS03725		fumarylacetoacetate hydrolase family protein	CDS	0.0266043	0.961175	0.97816	1.08935	1.12399	2.31382	1.05111	2.39047	1.15254
AYT36_RS03730		fumarylacetoacetate hydrolase family protein	CDS	-1.11337	0.00628163	0.0264643	5.78716	9.19024	5.30817	4.01333	3.15883	2.22276
AYT36_RS03735	hpaE	5-carboxymethyl-2-hydroxymuconate semialdehyde dehydrogenase	CDS	-0.577798	0.0101278	0.0374785	16.4764	17.3887	15.1759	12.9955	10.2449	9.63197
AYT36_RS03740	hpaD	3,4-dihydroxyphenylacetate 2,3-dioxygenase	CDS	-0.986911	0.00680981	0.0281352	18.7232	15.4713	15.5162	9.84221	9.90337	5.35109
AYT36_RS03745		5-carboxymethyl-2-hydroxymuconate Delta-isomerase	CDS	-1.28489	0.0400776	0.10516	1.15743	0.727285	0.952748	0.668888	0.256122	0.246974
AYT36_RS03750	hpaH	2-oxo-hepta-3-ene-1,7-dioic acid hydratase	CDS	0.418823	0.220962	0.366264	20.3572	19.8351	19.7355	16.2444	25.6975	38.1163
AYT36_RS03755	hpaI	4-hydroxy-2-oxoheptanedioate aldolase	CDS	0.476856	0.100934	0.208058	54.5355	50.7777	56.7565	52.4599	85.63	87.4286
AYT36_RS03760		LysR family transcriptional regulator	CDS	0.52965	0.0930307	0.195283	18.9955	16.6614	18.7827	19.5889	28.4295	30.5424
AYT36_RS03765		tripartite tricarboxylate transporter substrate-binding protein	CDS	1.12071	0.0209725	0.0643971	0.544674	0.528935	0.680534	1.24222	1.36598	1.23487
AYT36_RS03770		thiamine pyrophosphate-binding protein	CDS	-0.268217	0.508297	0.650182	1.90636	3.10749	1.76939	1.33778	2.04897	2.22276
AYT36_RS03775		aldehyde dehydrogenase family protein	CDS	0.301407	0.630813	0.746692	0.340421	0.396701	0.680534	0.573333	0.853738	0.329298
AYT36_RS03780		alpha/beta hydrolase	CDS	0.602273	0.0270997	0.0781964	20.4933	20.8268	22.3896	24.2711	29.1125	43.3027
AYT36_RS03785		cupin domain-containing protein	CDS	0.590819	0.0021306	0.0120919	16.0679	12.8267	13.5426	21.1178	23.0509	19.7579
AYT36_RS03790		tripartite tricarboxylate transporter substrate binding protein BugE	CDS	1.28743	0.000324345	0.00313578	6.33183	8.13237	7.21366	12.8044	16.7333	23.3802
AYT36_RS03795		hypothetical protein	CDS	0.783874	0.0882778	0.18835	0.81701	1.78516	1.22496	3.05777	1.28061	2.30509
AYT36_RS03800		lipoprotein	CDS	0.831642	0.172699	0.308382	1.22552	0.793402	2.10966	0.764444	3.24421	3.29298
AYT36_RS03805		crotonase/enoyl-CoA hydratase family protein	CDS	-0.418637	0.0559465	0.134602	21.3784	16.0664	21.5049	12.3267	15.1965	16.5472
AYT36_RS03810		SDR family oxidoreductase	CDS	0.052751	0.872159	0.921854	3.67655	5.4877	4.49152	3.91777	5.37855	4.85715
AYT36_RS03815		CoA transferase	CDS	0.769887	0.0666407	0.152835	5.71907	8.06626	6.12481	8.98221	12.2085	12.7603
AYT36_RS03820		AMP-binding protein	CDS	0.481202	0.0810755	0.177311	17.6338	18.5127	17.898	22.36	27.0635	26.0145
AYT36_RS03825		TetR/AcrR family transcriptional regulator	CDS	0.576977	0.00558131	0.0241488	29.2081	22.8764	23.7506	35.9289	36.1985	40.9976
AYT36_RS03830		acyl-CoA dehydrogenase family protein	CDS	0.241845	0.404577	0.557409	16.3402	17.7854	14.019	23.9844	17.8431	15.1477
AYT36_RS03835		branched-chain amino acid ABC transporter permease	CDS	1.82422	0.00167139	0.0103069	0.81701	0.396701	0.40832	2.48444	1.19523	2.14044
AYT36_RS03840		branched-chain amino acid ABC transporter permease	CDS	1.86071	0.0164498	0.0540974	0.544674	0.0661169	0.40832	0.955555	2.13435	0.658596
AYT36_RS03850		ATP-binding cassette domain-containing protein	CDS	3.82347	0.0119871	0.0425835	0	0	0.0680534	0.382222	0.341495	0.576272
AYT36_RS03855		ABC transporter substrate-binding protein	CDS	0.808287	0.0395425	0.104154	1.42977	1.71904	1.15691	2.48444	1.28061	3.78693
AYT36_RS03860		SDR family NAD(P)-dependent oxidoreductase	CDS	-0.156412	0.85229	0.909278	0.885095	0.528935	0.340267	0.573333	0.170748	0.823245
AYT36_RS03875		thiolase	CDS	0.227035	0.722032	0.814744	0.748926	0.925636	0.680534	0.286666	1.6221	0.823245
AYT36_RS03880		MaoC/PaaZ C-terminal domain-containing protein	CDS	0.311664	0.566664	0.699886	0.748926	0.528935	1.49717	0.573333	1.02449	1.81114
AYT36_RS03890		tripartite tricarboxylate transporter substrate binding protein	CDS	-0.256585	0.479295	0.622555	1.36168	2.11574	2.9263	2.19778	1.19523	1.97579
AYT36_RS03895		cyclase family protein	CDS	0.0862458	0.79049	0.865183	3.26804	5.55382	4.62763	4.77777	3.15883	6.33899
AYT36_RS03900		IclR family transcriptional regulator	CDS	1.8646	6.52321e-05	0.000967811	24.6465	34.3146	30.1477	58.8622	96.4724	169.177
AYT36_RS03905		FAD-binding oxidoreductase	CDS	1.64867	0.00221549	0.012456	4.15314	7.66956	8.84694	10.7022	18.5261	35.5642
AYT36_RS03910		dipeptidase	CDS	0.232652	0.277292	0.429842	13.753	14.7441	17.2175	13.2822	20.1482	20.2518
AYT36_RS03915		tripartite tricarboxylate transporter substrate binding protein	CDS	0.404476	0.0287146	0.0817179	12.6637	16.5953	13.9509	19.3978	19.1237	18.6877
AYT36_RS03920		AAA family ATPase	CDS	0.415456	0.0531222	0.12976	25.4635	31.67	22.7979	36.6933	38.0767	31.8596
AYT36_RS03925		AraC family transcriptional regulator	CDS	1.25353	0.000387325	0.00356824	1.49785	2.11574	2.38187	4.10888	4.61019	5.59807
AYT36_RS03945		hypothetical protein	CDS	0.25897	0.738255	0.82558	0.81701	0.462818	0.20416	1.14667	0.512243	0.164649
AYT36_RS03950		type II secretion system F family protein	CDS	0.313807	0.455775	0.604652	1.56594	1.32234	0.748587	2.29333	1.45136	0.823245
AYT36_RS03955		GspE/PulE family protein	CDS	-0.499274	0.254715	0.405838	0.953179	1.32234	0.680534	0.477777	0.853738	0.740921
AYT36_RS03960		ExeA family protein	CDS	-0.397896	0.624457	0.742277	0.476589	0.925636	0.884694	0.286666	0.597617	0.823245
AYT36_RS03970	mshL	pilus (MSHA type) biogenesis protein MshL	CDS	-0.00911918	0.984709	0.992547	1.77019	1.1901	1.83744	1.05111	1.87822	1.81114
AYT36_RS03990		hypothetical protein	CDS	-0.814295	0.183861	0.322209	0.680842	0.991753	0.476374	0.191111	0.341495	0.658596
AYT36_RS04000		prepilin-type N-terminal cleavage/methylation domain-containing protein	CDS	-0.397395	0.590417	0.717484	0.612758	1.52069	0.816641	0.0955555	1.28061	0.823245
AYT36_RS04005		type IV pilus twitching motility protein PilT	CDS	0.453733	0.351152	0.506295	1.2936	0.859519	0.680534	0.668888	1.79285	1.39952
AYT36_RS04010		A24 family peptidase	CDS	1.0551	0.000907455	0.0065993	3.26804	5.02488	4.0832	9.6511	8.70813	7.40921
AYT36_RS04015	tssI	type VI secretion system tip protein VgrG	CDS	0.0455463	0.834078	0.897563	10.3488	7.0745	7.8942	8.40888	7.1714	10.5375
AYT36_RS04040		suppressor of fused domain protein	CDS	0.583216	0.00200526	0.0115718	48.9525	42.9098	39.0627	56.3777	61.4692	78.2906
AYT36_RS04045	tssA	type VI secretion system protein TssA	CDS	0.824236	0.00247784	0.0135506	4.90206	4.16536	4.49152	8.31333	9.135	6.58596
AYT36_RS04050	tssB	type VI secretion system contractile sheath small subunit	CDS	0.686926	0.0821969	0.178869	1.08935	1.5868	1.08885	2.58	1.87822	1.64649
AYT36_RS04055	tssC	type VI secretion system contractile sheath large subunit	CDS	-0.206675	0.519772	0.658551	5.71907	5.02488	4.35542	5.15999	3.15883	4.77482
AYT36_RS04060		type VI secretion system tube protein Hcp	CDS	-0.462079	0.209113	0.35258	4.97015	3.43808	3.0624	2.10222	2.81734	3.37531
AYT36_RS04065		type VI secretion system accessory protein TagJ	CDS	-0.307141	0.600846	0.724712	0.748926	0.528935	0.884694	0.477777	0.512243	0.740921
AYT36_RS04075	tssF	type VI secretion system baseplate subunit TssF	CDS	-0.785036	0.0637584	0.147137	1.70211	1.78516	1.76939	0.668888	1.36598	0.987894
AYT36_RS04080		DUF3540 domain-containing protein	CDS	1.08719	0.0192324	0.0603968	1.36168	1.45457	1.9055	3.05777	1.87822	5.10412
AYT36_RS04085	tssG	type VI secretion system baseplate subunit TssG	CDS	-0.104676	0.72249	0.814914	7.7616	6.81004	9.52748	5.44666	5.8908	11.0315
AYT36_RS04090		DUF2778 domain-containing protein	CDS	-0.307188	0.441112	0.593624	3.67655	2.77691	4.35542	2.00666	2.90271	3.78693
AYT36_RS04095		DUF2195 family protein	CDS	-0.253331	0.515823	0.656837	2.17869	1.85127	2.0416	0.955555	1.79285	2.30509
AYT36_RS04100	tssH	type VI secretion system ATPase TssH	CDS	-0.246348	0.340984	0.495499	15.1147	15.4052	17.4897	13.3778	14.0013	13.0896
AYT36_RS04110		TssQ family T6SS-associated lipoprotein	CDS	0.948898	0.0187023	0.059146	2.45103	1.85127	1.63328	5.06444	2.98808	3.45763
AYT36_RS04115	tssJ	type VI secretion system lipoprotein TssJ	CDS	1.16324	0.0488251	0.121419	0.544674	0.330584	0.20416	0.859999	0.768365	0.823245
AYT36_RS04130	tssM	type VI secretion system membrane subunit TssM	CDS	1.34715	0.0228534	0.0687893	0.81701	0.462818	0.40832	1.14667	1.02449	2.14044
AYT36_RS04145		calcium:proton antiporter	CDS	1.44891	0.000608615	0.004917	2.85954	5.091	4.42347	6.68888	11.9523	15.1477
AYT36_RS04150		DUF1254 domain-containing protein	CDS	0.969291	0.0269349	0.0779037	7.55735	4.16536	3.67488	7.16666	8.96425	13.9952
AYT36_RS04155		BB0821 family autotransporter	CDS	0.310507	0.0637279	0.147137	25.3954	22.3475	28.3783	27.9978	33.2958	33.0945
AYT36_RS04160		phospholipase D family protein	CDS	-0.81657	0.000360496	0.00339785	48.544	51.3728	63.9702	34.3044	24.4169	34.3293
AYT36_RS04165	modC	molybdenum ABC transporter ATP-binding protein	CDS	-0.0345351	0.948959	0.971183	4.15314	5.68605	8.57473	4.3	6.31766	7.32688
AYT36_RS04170	modB	molybdate ABC transporter permease subunit	CDS	-0.0625446	0.77125	0.85034	11.9147	12.2316	9.25526	9.55555	9.81799	12.5957
AYT36_RS04175	modA	molybdate ABC transporter substrate-binding protein	CDS	0.351585	0.0740231	0.166198	21.7869	21.2235	21.641	25.5133	23.0509	33.9177
AYT36_RS04180		alpha/beta hydrolase	CDS	0.967116	0.00175354	0.0105895	7.28501	6.61169	4.21931	10.7978	14.5989	10.0436
AYT36_RS04185		CGNR zinc finger domain-containing protein	CDS	0.942223	0.000381688	0.00354203	11.3701	15.0085	18.5105	31.82	26.9781	27.4964
AYT36_RS04195		DUF4148 domain-containing protein	CDS	1.0226	0.309787	0.464456	0.340421	0.0661169	0.272214	0.573333	0.170748	0.658596
AYT36_RS04200		hypothetical protein	CDS	0.0388595	0.964801	0.980093	0.953179	1.1901	2.10966	0.477777	1.36598	2.46974
AYT36_RS04205		DUF6152 family protein	CDS	0.211682	0.270196	0.422208	14.9104	15.7358	13.4746	13.5689	19.8067	17.6998
AYT36_RS04210		TonB-dependent receptor	CDS	0.359727	0.284246	0.43794	7.35309	9.38859	11.501	9.6511	10.8425	15.724
AYT36_RS04215		Lrp/AsnC family transcriptional regulator	CDS	1.56883	0.00597493	0.0253723	0.680842	0.661169	0.952748	1.91111	1.9636	2.96368
AYT36_RS04220	rocD	ornithine--oxo-acid transaminase	CDS	1.02734	0.0461598	0.116478	7.69352	10.0498	7.62198	7.16666	17.0748	27.4141
AYT36_RS04225	rocF	arginase	CDS	0.667186	0.078546	0.173516	6.05949	7.40509	5.58038	7.0711	12.2938	10.8668
AYT36_RS04230		winged helix-turn-helix domain-containing protein	CDS	0.883062	0.000250442	0.00262282	9.94029	12.8928	11.433	22.4555	19.1237	21.6513
AYT36_RS04235		META domain-containing protein	CDS	0.153881	0.523835	0.661746	22.9444	20.5623	17.898	23.6022	21.2581	23.4625
AYT36_RS04240		META and DUF4377 domain-containing protein	CDS	-0.867086	0.0149677	0.0503497	15.2509	18.4466	17.83	8.02666	9.90337	10.2906
AYT36_RS04245		sulfurtransferase	CDS	-0.521649	0.00990604	0.0368563	44.459	47.9347	52.5372	27.1378	35.0033	38.7748
AYT36_RS04250	metG	methionine--tRNA ligase	CDS	-0.0710367	0.665538	0.773603	409.254	429.561	389.402	456.277	371.718	341.235
AYT36_RS04255		hypothetical protein	CDS	0.471761	0.0239843	0.0711243	152.372	174.02	181.635	280.455	232.302	191.816
AYT36_RS04260	apbC	iron-sulfur cluster carrier protein ApbC	CDS	-0.035245	0.780319	0.85737	115.062	120.994	125.014	108.742	117.645	125.957
AYT36_RS04265		BamA/TamA family outer membrane protein	CDS	-0.616495	0.0188747	0.0594642	96.7477	94.4149	100.175	52.4599	56.5175	81.0073
AYT36_RS04270		translocation/assembly module TamB domain-containing protein	CDS	-0.949598	0.00103856	0.00725632	75.3011	76.5633	90.0347	34.4	43.9675	46.8427
AYT36_RS04275	dcd	dCTP deaminase	CDS	-0.0359185	0.824725	0.891289	495.313	490.455	509.244	565.402	444.2	448.669
AYT36_RS04280		VOC family protein	CDS	0.848084	0.00115287	0.00777257	16.204	12.9589	16.6731	23.7933	23.2217	35.4819
AYT36_RS04285		VOC family protein	CDS	0.389491	0.396663	0.550927	1.36168	1.1901	0.748587	1.05111	1.36598	1.89346
AYT36_RS04290		GNAT family N-acetyltransferase	CDS	0.738469	0.00470274	0.0213466	11.9147	13.4217	13.5426	29.9089	17.2455	17.7821
AYT36_RS04295		hypothetical protein	CDS	0.977094	0.0358017	0.0961447	10.8254	10.1159	14.0871	18.3466	22.0265	28.5666
AYT36_RS04300		arginine/lysine/ornithine decarboxylase	CDS	-0.176414	0.256672	0.408026	349.476	385.858	347.277	349.255	324.165	284.596
AYT36_RS04305		NAD(P)/FAD-dependent oxidoreductase	CDS	-0.620232	0.0125506	0.0440691	18.9274	29.8848	28.038	17.0089	20.1482	12.8426
AYT36_RS04310		superoxide dismutase	CDS	0.135975	0.809517	0.878805	0.81701	2.24797	2.38187	1.52889	2.30509	2.14044
AYT36_RS04320	gcvT	glycine cleavage system aminomethyltransferase GcvT	CDS	0.522049	0.00510125	0.0226138	255.384	208.07	226.55	380.693	315.456	294.722
AYT36_RS04325	gcvH	glycine cleavage system protein GcvH	CDS	0.195304	0.297126	0.45156	152.577	106.911	115.963	126.993	131.134	171.729
AYT36_RS04330	gcvP	aminomethyl-transferring glycine dehydrogenase	CDS	-0.042504	0.825654	0.891602	513.9	387.643	436.018	377.062	457.006	464.64
AYT36_RS04335		FadR/GntR family transcriptional regulator	CDS	1.00157	1.03028e-05	0.00025013	42.9611	50.0505	47.093	86.6688	103.558	90.31
AYT36_RS04340		CoA transferase	CDS	-0.638013	0.180853	0.317756	2.85954	1.98351	4.01515	1.14667	1.28061	3.21066
AYT36_RS04345		tripartite tricarboxylate transporter substrate binding protein	CDS	-0.169796	0.56115	0.695757	3.47229	3.57031	2.31382	2.19778	2.39047	3.7046
AYT36_RS04350		enoyl-CoA hydratase/isomerase family protein	CDS	-0.066112	0.915871	0.951911	0.953179	0.793402	2.51798	1.14667	0.426869	2.46974
AYT36_RS04355		DUF945 family protein	CDS	0.0408373	0.872184	0.921854	11.302	16.992	12.3857	17.4866	12.3792	12.0194
AYT36_RS04360		YdgA family protein	CDS	0.0627932	0.720285	0.813131	38.3995	40.9263	33.8906	43.5733	40.1257	34.5763
AYT36_RS04365		M81 family metallopeptidase	CDS	-0.969729	0.000782941	0.00583503	13.753	16.2647	13.8148	7.35777	7.68365	7.32688
AYT36_RS04370		ABC transporter ATP-binding protein	CDS	-1.03958	0.00463561	0.0211618	17.1572	14.9424	17.1495	8.02666	5.12243	10.7845
AYT36_RS04375		ABC transporter permease	CDS	-0.762897	0.00284178	0.0150162	12.119	8.99189	9.86774	5.63777	7.08603	5.51574
AYT36_RS04380		ABC transporter permease	CDS	-0.0801753	0.710901	0.807442	21.4465	19.4384	18.5105	12.6133	22.4533	21.0751
AYT36_RS04385		ABC transporter substrate-binding protein	CDS	0.286929	0.0554299	0.133815	64.8162	58.5795	57.9815	74.151	72.2263	74.9153
AYT36_RS04390		CoA-acylating methylmalonate-semialdehyde dehydrogenase	CDS	3.0085	1.16844e-09	1.07465e-06	37.174	25.5872	28.2422	216.433	263.549	252.489
AYT36_RS04395		aspartate aminotransferase family protein	CDS	3.27139	6.55412e-08	1.1252e-05	31.9996	23.8021	21.3688	264.402	242.632	238.329
AYT36_RS04400		PLP-dependent aminotransferase family protein	CDS	2.44026	4.82681e-07	3.68293e-05	13.4126	11.9672	13.8148	58.9577	70.9457	82.9008
AYT36_RS04405		dihydrofolate reductase	CDS	-0.591032	0.00269222	0.0144436	26.5528	27.8352	32.7337	19.9711	18.1846	19.6756
AYT36_RS04410		thymidylate synthase	CDS	-0.631424	0.000438174	0.0038976	167.215	167.342	156.863	106.162	103.132	107.927
AYT36_RS04415		OsmC family protein	CDS	-0.209713	0.223577	0.369579	47.4547	45.6206	46.2763	38.7	33.2104	48.5715
AYT36_RS04420	coq7	2-polyprenyl-3-methyl-6-methoxy-1,4-benzoquinone monooxygenase	CDS	0.737909	0.0494148	0.122379	31.3187	33.8518	31.0324	39.2733	56.6882	64.4601
AYT36_RS04425		glycosyltransferase	CDS	0.353445	0.020481	0.063232	365.816	317.559	358.301	440.415	426.955	463.487
AYT36_RS04430	tviB	Vi polysaccharide biosynthesis UDP-N-acetylglucosamine C-6 dehydrogenase TviB	CDS	-0.919597	8.21756e-05	0.00116524	654.902	555.315	594.991	287.909	329.116	337.284
AYT36_RS04435		SDR family oxidoreductase	CDS	-1.07672	7.94934e-05	0.00113728	212.014	174.086	203.003	71.0933	109.449	98.7071
AYT36_RS04440		lipid II flippase MurJ	CDS	-1.1119	1.07005e-05	0.000257187	111.318	118.217	102.488	59.4355	51.2243	42.9734
AYT36_RS04445		glycosyltransferase family 4 protein	CDS	-1.05557	0.000853534	0.00626403	18.3147	22.2814	26.8811	12.6133	12.2085	7.65618
AYT36_RS04450	asnB	asparagine synthase (glutamine-hydrolyzing)	CDS	-1.26209	8.96173e-07	5.25354e-05	186.891	210.252	218.996	77.6866	84.0079	95.1671
AYT36_RS04455		glycosyltransferase family 4 protein	CDS	-1.64442	2.71372e-06	0.000100345	32.34	38.3478	36.6127	11.18	11.184	11.9371
AYT36_RS04460		glycosyltransferase	CDS	-1.49393	0.00377802	0.0181247	8.30627	10.9754	13.2024	2.86666	4.01257	4.61017
AYT36_RS04465		glycosyltransferase family 4 protein	CDS	-1.48483	0.00317256	0.0161911	12.7998	12.6283	14.6995	4.10888	4.09794	6.09201
AYT36_RS04470	pgi	glucose-6-phosphate isomerase	CDS	0.0631669	0.644502	0.758228	138.824	129.06	143.729	131.867	144.538	153.618
AYT36_RS04475		phosphomannomutase/phosphoglucomutase	CDS	0.0561058	0.767487	0.847338	119.488	121.258	145.566	120.4	110.303	170.906
AYT36_RS04480		hypothetical protein	CDS	-0.239096	0.551233	0.687005	23.6933	20.0334	33.074	12.2311	20.4043	32.3535
AYT36_RS04485		FAD-binding oxidoreductase	CDS	-0.297766	0.0604549	0.141621	187.572	171.309	201.846	140.562	155.21	160.368
AYT36_RS04490		response regulator transcription factor	CDS	-0.576328	0.0428859	0.110473	16.3402	18.7111	24.5673	13.9511	14.3428	11.6901
AYT36_RS04495		HAMP domain-containing sensor histidine kinase	CDS	-0.560618	0.00332317	0.0167097	45.4803	46.1496	50.2234	28.2844	33.1251	34.7409
AYT36_RS04500		LTA synthase family protein	CDS	-0.261489	0.101876	0.209113	489.934	600.605	545.924	490.964	457.006	417.221
AYT36_RS04505	fahA	fumarylacetoacetase	CDS	0.882534	0.000112227	0.00145029	105.735	131.705	112.492	201.144	243.145	200.872
AYT36_RS04510	hmgA	homogentisate 1,2-dioxygenase	CDS	1.81229	4.86395e-08	8.9927e-06	183.691	211.706	176.19	660.67	693.492	653.327
AYT36_RS04515		LysR family transcriptional regulator	CDS	1.026	0.00218597	0.0123188	4.42547	5.55382	6.32897	9.45999	10.5864	13.1719
AYT36_RS04520		DUF2783 domain-containing protein	CDS	2.1306	0.0331806	0.0911425	0.136168	0	0.272214	1.14667	0.426869	0.329298
AYT36_RS04525		FAD-dependent oxidoreductase	CDS	0.990133	1.82983e-05	0.000372711	12.2552	15.6697	14.1551	26.9466	26.039	30.6247
AYT36_RS04530		MBL fold metallo-hydrolase	CDS	0.973975	0.000290488	0.0028894	152.441	184.598	148.016	323.169	269.952	359.676
AYT36_RS04535	mutM	bifunctional DNA-formamidopyrimidine glycosylase/DNA-(apurinic or apyrimidinic site) lyase	CDS	0.408945	0.0236583	0.0703748	63.5907	59.7035	70.4353	79.8844	89.984	87.3463
AYT36_RS04540		tetratricopeptide repeat protein	CDS	0.457594	0.108635	0.218679	221.342	217.128	222.058	294.311	270.208	342.552
AYT36_RS04545	lolB	lipoprotein insertase outer membrane protein LolB	CDS	0.548033	0.228138	0.375312	7.55735	12.8267	11.7732	13.2822	13.0622	20.6635
AYT36_RS04550	ispE	4-(cytidine 5'-diphospho)-2-C-methyl-D-erythritol kinase	CDS	1.47627	0.000194821	0.00216419	1804.78	2532.54	2088.49	5372.7	7354.62	5151.13
AYT36_RS04560		ribose-phosphate pyrophosphokinase	CDS	0.680193	0.000669694	0.00526901	358.94	416.602	343.67	629.328	597.105	566.969
AYT36_RS04565		50S ribosomal protein L25/general stress protein Ctc	CDS	-0.938998	0.00226427	0.0126562	799.104	1082.27	1008.96	612.511	524.964	370.131
AYT36_RS04570	pth	aminoacyl-tRNA hydrolase	CDS	-0.306815	0.0806195	0.176555	56.6461	62.2821	65.4674	42.0444	52.3342	54.6635
AYT36_RS04575		CPBP family glutamic-type intramembrane protease	CDS	-0.123103	0.626743	0.743523	7.62543	10.2481	9.73164	8.50444	8.28126	8.56175
AYT36_RS04580	ychF	redox-regulated ATPase YchF	CDS	0.101682	0.523952	0.661746	325.511	324.039	301.409	383.655	324.591	312.175
AYT36_RS04585		site-specific integrase	CDS	0.368586	0.159961	0.291042	62.5013	67.4392	57.301	103.869	81.7881	56.1453
AYT36_RS04590		Fic family protein	CDS	0.571948	0.0427349	0.11036	76.8671	95.4066	80.303	166.553	111.669	97.3076
AYT36_RS04595		helicase-related protein	CDS	0.0661211	0.807715	0.878038	294.464	328.27	292.834	412.035	321.774	224.746
AYT36_RS04600		DUF4391 domain-containing protein	CDS	-0.0369873	0.877979	0.926349	45.3441	49.9843	47.093	53.5111	52.078	33.2591
AYT36_RS04605		ATP-binding protein	CDS	0.337131	0.210241	0.353614	382.02	401.197	351.428	593.495	475.02	364.862
AYT36_RS04610		S8 family peptidase	CDS	0.134417	0.641002	0.75522	323.672	352.138	293.038	479.02	326.982	257.511
AYT36_RS04615		site-specific DNA-methyltransferase	CDS	-0.097107	0.724743	0.815761	279.486	286.881	252.342	325.462	264.317	175.681
AYT36_RS04620		DEAD/DEAH box helicase family protein	CDS	-0.283878	0.303688	0.458234	558.427	577.398	508.971	595.884	444.883	310.281
AYT36_RS04625		integrase domain-containing protein	CDS	0.328223	0.454303	0.603602	6.53608	5.091	6.39702	11.7533	4.18332	6.75061
AYT36_RS04630		STY4528 family pathogenicity island replication protein	CDS	0.158713	0.496011	0.638032	8.98712	8.59519	11.2969	12.1355	10.0741	10.0436
AYT36_RS04635		BB0916 family autotransporter	CDS	-0.0211777	0.916363	0.952217	15.0466	17.2565	18.3064	17.7733	18.6115	13.5012
AYT36_RS04640		winged helix-turn-helix domain-containing protein	CDS	0.260816	0.0904861	0.191695	55.3525	50.91	46.0041	67.4622	52.6757	62.3197
AYT36_RS04645		tripartite tricarboxylate transporter substrate binding protein	CDS	0.652412	0.0343235	0.0936395	18.5189	18.2483	21.3007	38.7955	18.27	34.247
AYT36_RS04650		TetR/AcrR family transcriptional regulator	CDS	-0.230345	0.322908	0.476579	62.0928	59.5713	55.8038	61.8244	48.407	41.0799
AYT36_RS04655		hypothetical protein	CDS	1.44237	0.000152732	0.001782	36.4251	39.2073	39.7432	152.602	81.7028	79.3608
AYT36_RS04660		MFS transporter	CDS	1.82072	1.08185e-05	0.000258551	28.7996	38.2817	48.1818	163.591	133.781	109.903
AYT36_RS04665		FCD domain-containing protein	CDS	0.578193	0.0177679	0.0572073	349.34	319.543	326.656	588.908	468.702	428.746
AYT36_RS04670		thiamine pyrophosphate-binding protein	CDS	0.877721	0.00704119	0.0286839	1.97444	2.31409	2.44992	3.91777	4.78094	3.7046
AYT36_RS04675		tripartite tricarboxylate transporter substrate binding protein	CDS	1.34519	0.026478	0.076767	1.83827	0.925636	1.22496	1.33778	3.41495	5.35109
AYT36_RS04680		TauD/TfdA family dioxygenase	CDS	1.94703	3.33658e-07	3.00081e-05	11.7786	11.3721	9.59553	42.3311	40.2965	43.7143
AYT36_RS04685		NADP-dependent malic enzyme	CDS	0.963507	0.00185366	0.0109736	1475.93	788.113	938.32	1894	1974.7	2376.05
AYT36_RS04690		LysR substrate-binding domain-containing protein	CDS	1.18135	0.000410394	0.00369432	19.1317	17.6532	21.3688	30.8644	41.0648	59.9323
AYT36_RS04695		ABC transporter permease	CDS	0.323579	0.214998	0.359637	5.03823	4.6943	4.28736	5.82888	5.46393	6.25666
AYT36_RS04700		ABC transporter permease	CDS	0.318522	0.325157	0.47931	4.76589	3.96701	3.60683	4.96888	3.41495	6.99758
AYT36_RS04705		dipeptide ABC transporter ATP-binding protein	CDS	-0.384253	0.156007	0.285686	10.8254	16.0003	15.4481	12.9	11.6108	7.90315
AYT36_RS04710		ABC transporter substrate-binding protein	CDS	-0.53349	0.030592	0.0858212	52.8333	46.0834	38.8585	36.4066	30.3931	28.402
AYT36_RS04715		M81 family metallopeptidase	CDS	-0.656472	0.0170863	0.0556461	14.5019	18.2483	20.348	7.83555	12.55	13.2542
AYT36_RS04720		LysR family transcriptional regulator	CDS	0.411617	0.0295918	0.083823	14.57	14.0168	16.9453	24.5578	18.0139	18.0291
AYT36_RS04725		hypothetical protein	CDS	1.49203	3.41176e-05	0.000594214	65.0885	66.7119	64.0383	208.693	191.92	150.325
AYT36_RS04730		SRPBCC family protein	CDS	-0.657455	0.00153161	0.00968166	72.8501	65.5879	68.3256	44.1466	43.7114	43.2204
AYT36_RS04735		metalloregulator ArsR/SmtB family transcription factor	CDS	-0.235989	0.0819262	0.178541	59.9822	57.125	56.4163	46.3444	49.8583	51.1235
AYT36_RS04740		AsmA family protein	CDS	-0.0194658	0.877013	0.925533	496.198	465.793	523.807	522.879	472.117	470.896
AYT36_RS04745		MOSC N-terminal beta barrel domain-containing protein	CDS	-0.0576469	0.70515	0.803139	50.4504	54.9431	57.2329	53.6066	50.5413	52.1114
AYT36_RS04750		benzoate/H(+) symporter BenE family transporter	CDS	0.829594	0.0404406	0.105824	7.35309	6.41333	7.69003	9.74666	12.9768	15.3947
AYT36_RS04755		YfhL family 4Fe-4S dicluster ferredoxin	CDS	0.470592	0.0932399	0.195552	86.4669	90.4479	78.4656	160.724	101.424	91.7918
AYT36_RS04760	coaD	pantetheine-phosphate adenylyltransferase	CDS	0.236256	0.397033	0.551281	418.105	348.766	356.055	605.057	355.582	362.146
AYT36_RS04765	rsmD	16S rRNA (guanine(966)-N(2))-methyltransferase RsmD	CDS	0.0302687	0.898913	0.942643	24.0337	25.3228	27.4255	21.6911	22.0265	34.6586
AYT36_RS04770	ftsY	signal recognition particle-docking protein FtsY	CDS	0.0821057	0.648878	0.761954	60.9354	51.5711	61.5883	51.0266	60.8716	72.3633
AYT36_RS04775		CYTH and CHAD domain-containing protein	CDS	-0.243712	0.510413	0.652021	18.4508	19.3061	24.5673	11.7533	15.8795	24.9443
AYT36_RS04780	phnE	phosphonate ABC transporter, permease protein PhnE	CDS	-0.0442347	0.897296	0.941564	4.35739	9.32248	6.26091	6.78444	6.06154	6.50364
AYT36_RS04785	phnE	phosphonate ABC transporter, permease protein PhnE	CDS	-0.273674	0.257336	0.40839	13.753	14.3474	13.4065	14.4289	9.4765	10.4552
AYT36_RS04790	phnC	phosphonate ABC transporter ATP-binding protein	CDS	0.499795	0.0268095	0.0775879	13.0722	11.6366	14.5634	21.6911	14.6843	19.1816
AYT36_RS04795	phnD	phosphate/phosphite/phosphonate ABC transporter substrate-binding protein	CDS	-0.190142	0.445149	0.596771	75.0969	85.2907	72.2727	90.7777	62.4083	50.7942
AYT36_RS04800		IclR family transcriptional regulator	CDS	-0.395574	0.0173971	0.0562393	27.4379	27.6368	26.4728	18.4422	20.0629	23.4625
AYT36_RS04805		HAD-IIB family hydrolase	CDS	-0.206396	0.221805	0.367137	98.9264	80.7287	76.9684	82.4644	74.1045	65.8596
AYT36_RS04810	ribBA	bifunctional 3,4-dihydroxy-2-butanone-4-phosphate synthase/GTP cyclohydrolase II	CDS	0.0887621	0.536376	0.673728	499.67	473.661	482.907	601.713	448.81	498.146
AYT36_RS04815	ribH	6,7-dimethyl-8-ribityllumazine synthase	CDS	-0.438343	0.0248788	0.0729221	126.569	149.424	129.097	121.547	95.1065	82.3245
AYT36_RS04820	nusB	transcription antitermination factor NusB	CDS	-0.160626	0.290412	0.445079	59.3694	57.3233	65.9438	56.8555	58.0542	48.4891
AYT36_RS04825	thiL	thiamine-phosphate kinase	CDS	-0.578635	0.00876731	0.0335057	30.7741	35.4386	31.849	28.6666	18.0139	19.017
AYT36_RS04830		phosphatidylglycerophosphatase A	CDS	-0.326661	0.148851	0.276601	46.4334	47.3397	46.4124	51.9822	32.4421	27.4141
AYT36_RS04835		CinA family protein	CDS	0.046831	0.832908	0.896907	15.387	15.3391	14.9037	12.1355	18.0139	16.9589
AYT36_RS04840	pyrF	orotidine-5'-phosphate decarboxylase	CDS	-0.912913	4.36206e-05	0.000724982	153.802	142.416	162.58	66.7933	85.4592	91.3802
AYT36_RS04845		FAD-dependent oxidoreductase	CDS	-0.603619	0.000502653	0.00429174	237.069	231.938	240.501	158.335	157.685	150.901
AYT36_RS04850		diacylglycerol kinase	CDS	-0.195586	0.368995	0.524936	25.5316	28.5625	25.3839	30.8644	19.9775	18.6053
AYT36_RS04855		YihY/virulence factor BrkB family protein	CDS	0.724609	0.00010519	0.00138155	163.198	151.341	149.581	290.966	237.595	238.412
AYT36_RS04860	brkA	serum resistance autotransporter BrkA	CDS	-2.58776	1.21309e-07	1.61981e-05	1711.02	2004.46	2120.14	412.8	330.311	227.627
AYT36_RS04865	groL	chaperonin GroEL	CDS	-0.150158	0.585378	0.714372	27572	31177.4	29478.2	27650.7	30714.3	21141.5
AYT36_RS04870	groES	co-chaperone GroES	CDS	-0.0148944	0.960722	0.97816	6207.51	7177.58	6544.22	7743.62	7444.86	4536.16
AYT36_RS04875		DUF4286 family protein	CDS	-0.509505	0.0831915	0.180217	10.0765	12.2977	11.7052	7.0711	8.45201	8.3971
AYT36_RS04880		aspartate/glutamate racemase family protein	CDS	-0.270051	0.285548	0.439457	16.0679	13.2234	12.1816	10.8933	12.2938	11.1961
AYT36_RS04885		DUF4286 family protein	CDS	-0.0748359	0.712629	0.807926	27.9145	24.1327	26.0645	25.7044	24.5877	23.8741
AYT36_RS04890		FAD-dependent oxidoreductase	CDS	0.638142	0.0190468	0.0599062	13.0722	12.3639	18.1022	28.7622	19.0384	20.0049
AYT36_RS04895		tripartite tricarboxylate transporter substrate binding protein	CDS	1.08353	0.00723496	0.0291932	1.77019	1.05787	1.63328	4.39555	2.64659	2.46974
AYT36_RS04900		LysR family transcriptional regulator	CDS	0.0610165	0.704147	0.802664	161.768	128.201	141.959	179.262	133.952	137.4
AYT36_RS04905		FAD-dependent oxidoreductase	CDS	-0.140093	0.417913	0.5712	78.2288	67.6375	77.3767	76.8266	59.3348	66.4359
AYT36_RS04910		tripartite tricarboxylate transporter substrate binding protein	CDS	0.298823	0.259747	0.410455	4.49356	2.71079	4.89985	4.39555	5.37855	5.10412
AYT36_RS04915		IclR family transcriptional regulator	CDS	0.414288	0.0298049	0.0841294	259.401	240.401	236.622	365.404	305.809	310.199
AYT36_RS04920		carboxymuconolactone decarboxylase family protein	CDS	-0.635675	0.0601326	0.141025	4.83398	4.62818	4.35542	3.53555	2.73196	2.63438
AYT36_RS04925		NAD(P)-dependent oxidoreductase	CDS	-0.560011	0.00316461	0.0161833	32.5443	30.1493	28.8546	22.36	17.6724	22.063
AYT36_RS04930		hydrolase	CDS	-0.441505	0.0912084	0.19272	323.128	206.152	218.247	210.891	186.371	153.206
AYT36_RS04935		L-lactate permease	CDS	0.422272	0.0271011	0.0781964	5349.31	4265.4	4658.8	6098.64	6620.4	6407.98
AYT36_RS04940		hypothetical protein	CDS	0.395896	0.0636821	0.147102	1564.92	1290.34	1156.7	1900.98	1796.44	1581.37
AYT36_RS04945	ggt	gamma-glutamyltransferase	CDS	0.234725	0.299233	0.453614	11268.8	8526.23	8127.28	10434.7	12404.6	10016.3
AYT36_RS04950		universal stress protein	CDS	0.211579	0.385655	0.540165	4516.16	3404.89	3311.27	3292.27	5170.5	4543.74
AYT36_RS04955		GNAT family N-acetyltransferase	CDS	0.778775	0.00637789	0.0268229	30.1613	24.2649	23.2062	40.7066	54.2978	38.1986
AYT36_RS04960		acyl-CoA dehydrogenase family protein	CDS	0.240439	0.22057	0.365983	16.8849	16.4631	17.83	15.5755	22.7948	22.063
AYT36_RS04965		CaiB/BaiF CoA-transferase family protein	CDS	-0.121683	0.810834	0.879638	1.2936	1.65292	0.680534	1.24222	1.28061	0.823245
AYT36_RS04970		tripartite tricarboxylate transporter substrate binding protein	CDS	-0.08726	0.735352	0.824139	2.17869	2.64467	2.99435	2.48444	2.90271	1.97579
AYT36_RS04975		LysR substrate-binding domain-containing protein	CDS	0.0295963	0.889542	0.93506	7.55735	9.25636	7.69003	6.78444	9.73262	8.47943
AYT36_RS04980		hypothetical protein	CDS	-0.0733123	0.800655	0.872444	44.0505	52.1001	47.6374	39.2733	45.5043	51.8644
AYT36_RS04985		tripartite tricarboxylate transporter substrate-binding protein	CDS	-0.235144	0.589327	0.717484	1.36168	3.10749	2.58603	2.67555	1.36598	1.97579
AYT36_RS04990		sulfite exporter TauE/SafE family protein	CDS	-0.569599	0.523756	0.661746	0.953179	1.25622	0.136107	0.477777	0.853738	0.246974
AYT36_RS04995		M81 family metallopeptidase	CDS	0.126217	0.793734	0.867943	1.63402	2.11574	1.0208	1.43333	1.70748	2.05811
AYT36_RS05000		tripartite tricarboxylate transporter substrate binding protein	CDS	0.541396	0.194378	0.336168	3.33613	3.30584	1.08885	2.67555	4.86631	3.7046
AYT36_RS05005		LysR family transcriptional regulator	CDS	0.394369	0.0274196	0.0787842	20.3572	26.4467	25.1117	29.9089	29.7101	34.9056
AYT36_RS05010		GGDEF domain-containing protein	CDS	0.219396	0.396582	0.550927	8.57861	14.6118	13.8829	12.6133	13.7452	16.7942
AYT36_RS05015		NAD(P)/FAD-dependent oxidoreductase	CDS	0.916493	0.29819	0.452605	0.272337	0.595052	0	0.859999	0.170748	0.658596
AYT36_RS05030		membrane dipeptidase	CDS	-0.236203	0.497655	0.639633	6.80842	4.62818	6.53313	6.11555	5.12243	4.0339
AYT36_RS05035		ABC transporter ATP-binding protein	CDS	1.85423	0.00514958	0.0227519	0.408505	0.528935	0.272214	1.33778	1.79285	1.31719
AYT36_RS05050		ABC transporter substrate-binding protein	CDS	1.35601	3.80617e-05	0.000653438	10.7573	7.66956	7.48587	22.8378	25.0145	18.523
AYT36_RS05055		LysR substrate-binding domain-containing protein	CDS	0.697471	0.00153054	0.00968166	54.1269	49.3893	58.4579	84.0888	83.581	95.0025
AYT36_RS05060		enoyl-CoA hydratase/isomerase family protein	CDS	-0.471235	0.409963	0.563055	1.02126	0.661169	1.08885	0.286666	0.853738	0.823245
AYT36_RS05065		class I adenylate-forming enzyme family protein	CDS	0.861282	0.00989289	0.0368359	2.51912	2.51244	2.65408	4.87333	3.84182	5.26877
AYT36_RS05070		tripartite tricarboxylate transporter substrate binding protein	CDS	0.147734	0.577329	0.707964	5.51482	8.33072	5.03595	8.69555	6.74453	5.51574
AYT36_RS05075		LysR family transcriptional regulator	CDS	0.371439	0.0333248	0.0914863	61.2077	70.4144	67.2368	92.1155	85.7153	79.4432
AYT36_RS05080		ABC transporter ATP-binding protein	CDS	0.436979	0.561093	0.695757	0.81701	0.198351	0.476374	0.955555	0.341495	0.740921
AYT36_RS05095		ABC transporter substrate-binding protein	CDS	-0.210227	0.461049	0.608196	4.69781	3.43808	3.81099	3.63111	2.98808	3.7046
AYT36_RS05100		alkaline phosphatase family protein	CDS	0.79504	0.359328	0.515302	1.02126	0.462818	0.20416	0.764444	0.597617	1.56417
AYT36_RS05105	phnA	phosphonoacetate hydrolase	CDS	0.0568677	0.801319	0.872862	4.97015	7.53732	5.92065	5.92444	6.57379	6.66829
AYT36_RS05110		LysR substrate-binding domain-containing protein	CDS	0.562116	0.0235621	0.070179	18.7232	21.2896	18.7147	25.0355	27.7465	33.9177
AYT36_RS05120		histone deacetylase family protein	CDS	-1.00353	0.0503784	0.124253	0.680842	1.1901	1.15691	0.764444	0.341495	0.411623
AYT36_RS05125	leuB	3-isopropylmalate dehydrogenase	CDS	0.113643	0.852342	0.909278	0.408505	1.12399	0.544427	0.573333	0.512243	1.15254
AYT36_RS05140		ABC transporter substrate-binding protein	CDS	-0.156667	0.689327	0.792325	1.56594	2.24797	3.19851	2.96222	1.87822	1.48184
AYT36_RS05145		ABC transporter permease	CDS	-0.0906944	0.845243	0.905725	0.953179	1.05787	1.15691	1.05111	0.853738	1.07022
AYT36_RS05150		ABC transporter ATP-binding protein	CDS	0.69733	0.00836348	0.0324481	3.26804	2.97526	3.26656	5.44666	5.63467	4.3632
AYT36_RS05155		LysR family transcriptional regulator	CDS	0.440866	0.0202668	0.0628128	111.59	86.2164	93.0971	153.653	118.755	122.499
AYT36_RS05160		YkvA family protein	CDS	0.420983	0.0466652	0.117383	28.5273	25.0583	31.1685	27.9022	39.1012	46.431
AYT36_RS05165		GNAT family N-acetyltransferase	CDS	-0.0735184	0.816261	0.883731	2.72337	2.24797	1.9055	1.91111	2.39047	2.22276
AYT36_RS05175		LysR family transcriptional regulator	CDS	0.594972	0.35567	0.511102	1.56594	1.25622	2.24576	0.764444	2.13435	4.6925
AYT36_RS05180		arylsulfatase	CDS	0.293833	0.232952	0.381143	4.28931	5.4877	5.37622	7.0711	4.52481	6.99758
AYT36_RS05185		tripartite tricarboxylate transporter substrate binding protein	CDS	-0.0843237	0.890063	0.935403	2.79145	2.51244	0.816641	1.43333	0.682991	3.62228
AYT36_RS05190		LysR substrate-binding domain-containing protein	CDS	0.678407	0.00209181	0.011928	12.6637	17.7854	14.7676	21.8822	26.1244	24.3681
AYT36_RS05195		tripartite tricarboxylate transporter substrate binding protein	CDS	-0.0321841	0.96134	0.97816	0.544674	0.330584	1.22496	1.33778	0.426869	0.329298
AYT36_RS05205		tripartite tricarboxylate transporter substrate binding protein	CDS	0.164692	0.632577	0.748411	1.49785	2.24797	1.56523	2.10222	2.21972	1.64649
AYT36_RS05210		NAD(P)-binding domain-containing protein	CDS	-0.0765667	0.859602	0.912971	3.26804	2.51244	2.38187	1.52889	2.04897	4.11623
AYT36_RS05215		hypothetical protein	CDS	-0.301532	0.637099	0.752096	0.612758	0.925636	1.56523	0.382222	1.36598	0.740921
AYT36_RS05220		aldolase/citrate lyase family protein	CDS	-0.767136	0.0114836	0.0413806	14.4339	13.8184	13.4065	6.59333	8.87888	8.97337
AYT36_RS05225		four-carbon acid sugar kinase family protein	CDS	-0.133112	0.673807	0.78032	10.0765	7.80179	8.64278	5.54222	6.57379	12.0194
AYT36_RS05230		ribulose-bisphosphate carboxylase large subunit family protein	CDS	0.787663	0.0937557	0.196462	1.49785	1.1901	1.76939	1.91111	2.64659	3.12833
AYT36_RS05235		LysR family transcriptional regulator	CDS	0.37371	0.0204425	0.0631538	23.5571	25.7856	24.6353	28.7622	34.3203	32.7652
AYT36_RS05240		LysR substrate-binding domain-containing protein	CDS	0.663631	0.00276668	0.0147814	14.0934	18.0499	13.1343	25.3222	25.4414	20.9928
AYT36_RS05245		enoyl-CoA hydratase/isomerase family protein	CDS	-1.0453	0.114224	0.227267	0.748926	1.12399	0.884694	0.668888	0.512243	0.164649
AYT36_RS05250		tripartite tricarboxylate transporter substrate binding protein	CDS	0.488788	0.127959	0.247425	3.81272	4.09924	3.60683	6.97555	4.95168	4.28088
AYT36_RS05255		CaiB/BaiF CoA-transferase family protein	CDS	0.151908	0.734127	0.822982	0.612758	1.32234	2.44992	1.33778	1.87822	1.64649
AYT36_RS05260		LysR family transcriptional regulator	CDS	0.295793	0.117417	0.232464	14.0934	13.8184	12.9982	15.9578	14.0867	20.1695
AYT36_RS05265		ABC transporter substrate-binding protein	CDS	0.288651	0.341515	0.495821	3.81272	3.57031	6.39702	4.20444	7.25678	5.35109
AYT36_RS05270		ABC transporter ATP-binding protein	CDS	0.389658	0.163545	0.29553	14.3658	11.306	15.0398	18.8244	21.7703	12.7603
AYT36_RS05275		iron ABC transporter permease	CDS	-0.182572	0.554148	0.689387	4.15314	5.4877	3.74294	4.49111	4.43944	2.88136
AYT36_RS05280		pyridoxal phosphate-dependent aminotransferase	CDS	-0.0991782	0.680662	0.786147	3.47229	3.76866	4.35542	3.63111	3.07346	4.11623
AYT36_RS05285		phosphonopyruvate hydrolase	CDS	-0.797541	0.0514276	0.126258	4.62973	3.57031	5.17206	1.43333	3.32958	2.88136
AYT36_RS05290		tripartite tricarboxylate transporter substrate binding protein	CDS	0.528388	0.0798209	0.175574	3.19996	3.04138	1.83744	4.49111	2.98808	4.19855
AYT36_RS05295		SMP-30/gluconolactonase/LRE family protein	CDS	0.327301	0.238041	0.386314	2.99571	2.57856	2.0416	3.53555	3.07346	2.96368
AYT36_RS05300		aldolase/citrate lyase family protein	CDS	1.50657	0.180857	0.317756	0.476589	0.132234	0	0.955555	0.853738	0
AYT36_RS05305		2-hydroxyacid dehydrogenase	CDS	0.613605	0.470836	0.616178	0.476589	0.528935	0.816641	1.05111	0.682991	1.07022
AYT36_RS05315		acyclic terpene utilization AtuA family protein	CDS	1.02788	0.0395741	0.10418	0.953179	0.727285	0.40832	1.43333	1.6221	1.23487
AYT36_RS05320		TauD/TfdA family dioxygenase	CDS	1.34355	0.00609876	0.0258297	1.42977	1.25622	1.9055	4.10888	2.30509	5.26877
AYT36_RS05325		LysR substrate-binding domain-containing protein	CDS	0.889652	0.00309055	0.0158773	9.53179	10.6448	11.7052	16.5311	20.0629	22.4746
AYT36_RS05330		aminotransferase class I/II-fold pyridoxal phosphate-dependent enzyme	CDS	-0.592145	0.00150715	0.00957052	99.3349	103.076	100.923	60.5822	69.2382	71.3754
AYT36_RS05335		carboxymuconolactone decarboxylase family protein	CDS	0.597481	0.00822474	0.0320651	43.5058	37.5544	42.5334	56.7599	55.3223	74.9153
AYT36_RS05340		DUF899 domain-containing protein	CDS	0.178666	0.294413	0.449283	16.136	17.7854	18.9869	22.36	18.5261	19.017
AYT36_RS05345		GntR family transcriptional regulator	CDS	0.689474	0.00192028	0.0112821	50.1781	61.6209	55.3274	71.4755	105.181	92.8621
AYT36_RS05350		CoA transferase	CDS	1.98568	0.000589209	0.0048102	1.49785	2.44632	1.9055	3.63111	5.97617	13.5835
AYT36_RS05355	dctP	TRAP transporter substrate-binding protein DctP	CDS	1.04792	0.000631805	0.00505641	4.01697	5.55382	4.21931	9.55555	8.45201	10.5375
AYT36_RS05360		TRAP transporter small permease	CDS	0.14426	0.676893	0.783488	2.11061	3.37196	3.19851	4.10888	2.21972	3.29298
AYT36_RS05365		TRAP transporter large permease	CDS	0.391547	0.143579	0.269603	3.54038	2.84302	4.15126	4.68222	4.78094	4.3632
AYT36_RS05370		TIM barrel protein	CDS	-0.0769253	0.912037	0.950598	0.680842	0.925636	0.816641	1.14667	0.682991	0.493947
AYT36_RS05375		alpha/beta hydrolase	CDS	-0.753171	0.0341139	0.0933328	5.1744	5.61993	4.49152	2.48444	4.01257	2.55206
AYT36_RS05380		NAD(P)-dependent oxidoreductase	CDS	-0.206996	0.773021	0.851298	1.36168	0.727285	1.49717	0.573333	0.512243	1.97579
AYT36_RS05385		DMT family transporter	CDS	0.230868	0.542141	0.678771	2.65528	1.65292	1.15691	1.52889	2.56122	2.30509
AYT36_RS05390		tripartite tricarboxylate transporter substrate binding protein	CDS	2.77754	0.00850061	0.0329005	0	0.132234	0.136107	0.573333	0.682991	0.740921
AYT36_RS05395		aldehyde dehydrogenase family protein	CDS	2.08481	0.00819421	0.031998	0.408505	1.71904	1.0208	1.43333	2.90271	9.0557
AYT36_RS05400		GMC family oxidoreductase N-terminal domain-containing protein	CDS	1.65427	0.0085958	0.0331355	1.63402	2.90914	0.884694	2.96222	4.18332	9.96127
AYT36_RS05405		N-acyl homoserine lactonase family protein	CDS	0.669312	0.120665	0.237427	2.72337	2.18186	1.36107	5.44666	1.70748	2.88136
AYT36_RS05410		ABC transporter permease	CDS	1.36512	0.0146806	0.0495224	0.408505	1.45457	2.31382	2.77111	2.81734	5.18644
AYT36_RS05420		aliphatic sulfonate ABC transporter substrate-binding protein	CDS	0.629486	0.0601287	0.141025	4.15314	4.95876	5.30817	7.16666	7.00066	8.15013
AYT36_RS05425		GntR family transcriptional regulator	CDS	0.423468	0.0654159	0.150673	37.8548	40.0007	36.4766	51.0266	43.3699	58.9444
AYT36_RS05430		carboxymuconolactone decarboxylase family protein	CDS	1.29199	0.00611166	0.0258529	10.4169	25.7856	12.8621	33.1577	34.7472	52.2761
AYT36_RS05435		amidohydrolase family protein	CDS	0.4977	0.0274069	0.0787842	13.0722	14.8763	13.3385	18.5378	18.4408	21.3221
AYT36_RS05440		amidohydrolase family protein	CDS	0.0287409	0.895085	0.939653	30.6379	22.4797	22.2535	30.0044	22.4533	24.4504
AYT36_RS05445		tripartite tricarboxylate transporter substrate binding protein	CDS	0.0636401	0.793689	0.867943	8.85095	9.12413	8.64278	10.1289	9.30575	8.3971
AYT36_RS05450		alpha/beta hydrolase	CDS	0.330681	0.135369	0.257658	18.1785	10.777	13.0663	17.8689	18.27	16.7119
AYT36_RS05455		isochorismatase family protein	CDS	-0.769303	0.000721225	0.00551181	16.2721	14.7441	17.3536	9.55555	10.501	8.31478
AYT36_RS05460		LysR substrate-binding domain-containing protein	CDS	-0.330612	0.162986	0.295428	7.62543	7.14062	7.0095	5.35111	4.86631	7.07991
AYT36_RS05465		GNAT family N-acetyltransferase	CDS	0.415238	0.160213	0.29139	2.51912	2.97526	3.60683	3.91777	4.43944	3.78693
AYT36_RS05475		CaiB/BaiF CoA-transferase family protein	CDS	-0.812684	0.000926651	0.00668831	26.4848	29.2236	25.3159	16.9133	13.5744	15.6417
AYT36_RS05480		TetR/AcrR family transcriptional regulator	CDS	-0.370473	0.0784386	0.173486	46.91	48.067	47.2291	40.5155	39.6988	29.8015
AYT36_RS05485		tripartite tricarboxylate transporter substrate binding protein	CDS	-0.470958	0.285064	0.439058	1.22552	1.78516	2.0416	0.668888	1.79285	1.15254
AYT36_RS05490		thiolase family protein	CDS	0.367341	0.341366	0.495754	1.15743	1.32234	1.63328	1.52889	1.9636	1.81114
AYT36_RS05495		enoyl-CoA hydratase-related protein	CDS	0.184099	0.66515	0.773433	0.885095	1.05787	1.08885	1.62444	1.19523	0.658596
AYT36_RS05500		SDR family oxidoreductase	CDS	0.796558	0.0190548	0.0599062	4.62973	5.28935	5.17206	12.7089	6.65916	6.91526
AYT36_RS05505		enoyl-CoA hydratase	CDS	-0.184659	0.336269	0.490551	8.51053	9.25636	7.55393	6.49777	8.11052	7.65618
AYT36_RS05510		CoA transferase	CDS	0.124524	0.687584	0.791289	2.5872	2.38021	3.13046	2.96222	2.90271	2.96368
AYT36_RS05515		LysR family transcriptional regulator	CDS	0.0913573	0.649326	0.762212	15.1147	12.5622	15.312	13.0911	16.3064	16.3826
AYT36_RS05520		tripartite tricarboxylate transporter substrate binding protein	CDS	-0.375595	0.255928	0.407366	5.71907	5.61993	7.07755	4.01333	5.63467	4.52785
AYT36_RS05525		DUF4105 domain-containing protein	CDS	0.946832	0.00098253	0.00699707	11.7105	12.0994	11.7052	19.3978	20.6605	28.402
AYT36_RS05530		thioesterase family protein	CDS	0.259822	0.252566	0.402948	23.4891	21.0252	16.6731	27.0422	24.673	21.569
AYT36_RS05535		tripartite tricarboxylate transporter substrate binding protein	CDS	0.597397	0.0182098	0.0579316	10.0765	6.87615	8.50668	12.5178	11.184	14.8184
AYT36_RS05540		LysR substrate-binding domain-containing protein	CDS	0.750008	0.0156572	0.0523589	2.72337	3.76866	3.33462	4.39555	5.37855	6.75061
AYT36_RS05545		CoA transferase	CDS	0.852628	0.00360131	0.0176648	3.26804	3.70254	3.9471	6.30666	7.1714	6.25666
AYT36_RS05550		acyl-CoA dehydrogenase family protein	CDS	0.501168	0.149756	0.27748	2.72337	2.31409	1.42912	2.00666	3.67108	3.45763
AYT36_RS05555		tripartite tricarboxylate transporter substrate binding protein	CDS	-0.125847	0.745499	0.830309	2.5872	3.23973	1.97355	2.96222	2.73196	1.48184
AYT36_RS05560	mgtA	magnesium-translocating P-type ATPase	CDS	0.246588	0.236902	0.385507	9.39562	11.1076	12.1135	14.4289	11.5255	12.7603
AYT36_RS05565		ATP-binding protein	CDS	0.205785	0.148869	0.276601	37.5825	38.1494	38.6543	43.0955	43.7968	45.0315
AYT36_RS05570		response regulator	CDS	-0.44925	0.0858057	0.184632	17.2253	20.8268	15.4481	11.8489	15.9649	11.3608
AYT36_RS05575		tripartite tricarboxylate transporter substrate binding protein	CDS	-1.10449	0.000221054	0.00235612	42.825	40.8602	37.4294	22.2644	18.27	15.8063
AYT36_RS05580		aromatic ring-hydroxylating dioxygenase subunit alpha	CDS	-1.15241	2.44028e-05	0.000471102	23.6933	27.8352	23.0021	11.3711	11.6108	10.5375
AYT36_RS05585		hypothetical protein	CDS	-0.704428	0.055018	0.133168	2.31486	3.04138	3.33462	1.52889	2.39047	1.39952
AYT36_RS05590		2Fe-2S iron-sulfur cluster-binding protein	CDS	-1.64587	0.101597	0.208976	0.408505	0.991753	0.816641	0	0.170748	0.493947
AYT36_RS05595		FAD-dependent oxidoreductase	CDS	-1.00629	0.0454433	0.115032	1.2936	2.71079	2.17771	0.955555	1.6221	0.493947
AYT36_RS05600	dapA	4-hydroxy-tetrahydrodipicolinate synthase	CDS	-1.00976	0.00702076	0.0286492	6.53608	7.40509	4.28736	3.05777	4.18332	1.81114
AYT36_RS05605		alpha-hydroxy acid oxidase	CDS	-0.726577	0.131492	0.252832	1.63402	3.30584	2.85824	1.52889	1.10986	2.05811
AYT36_RS05610		flavin reductase family protein	CDS	-0.0580061	0.839568	0.901654	2.17869	3.50419	3.67488	2.86666	3.07346	3.04601
AYT36_RS05615		IclR family transcriptional regulator C-terminal domain-containing protein	CDS	0.582621	0.00523066	0.0229888	73.0544	73.7203	72.8171	137.122	102.79	88.9928
AYT36_RS05620		LysR family transcriptional regulator	CDS	0.33658	0.118831	0.234411	16.2721	13.8184	17.3536	18.06	21.3435	20.4988
AYT36_RS05625		SDR family oxidoreductase	CDS	0.380205	0.335727	0.489934	1.36168	2.51244	1.56523	1.72	2.21972	3.12833
AYT36_RS05630		tripartite tricarboxylate transporter substrate binding protein	CDS	0.259497	0.262596	0.413732	6.468	9.32248	10.2761	10.5111	10.2449	10.4552
AYT36_RS05635		acetoacetate decarboxylase family protein	CDS	-0.158549	0.691744	0.793796	1.36168	1.71904	2.0416	1.14667	1.10986	2.30509
AYT36_RS05640		carbon-nitrogen hydrolase family protein	CDS	-0.0466657	0.914348	0.951736	2.17869	2.11574	1.49717	2.10222	1.53673	1.97579
AYT36_RS05645		cupin domain-containing protein	CDS	0.519184	0.431088	0.584718	1.2936	0.793402	0.20416	2.00666	0.512243	0.823245
AYT36_RS05655		LysR family transcriptional regulator	CDS	0.303914	0.395195	0.549841	1.15743	2.11574	2.51798	1.52889	2.13435	3.45763
AYT36_RS05660		response regulator transcription factor	CDS	0.538361	0.00723908	0.0291932	44.1867	50.7116	37.0211	63.4488	66.2501	61.908
AYT36_RS05665		tripartite tricarboxylate transporter substrate binding protein	CDS	0.747205	8.71957e-05	0.0011975	97.9732	85.7536	85.4751	167.222	142.83	141.845
AYT36_RS05670		PAS domain-containing sensor histidine kinase	CDS	1.16869	1.399e-06	6.72502e-05	17.8381	17.521	15.9245	40.2288	39.8696	35.2349
AYT36_RS05675		crotonase/enoyl-CoA hydratase family protein	CDS	0.87912	0.00206271	0.0118041	4.56164	5.22323	5.17206	8.02666	8.62276	10.8668
AYT36_RS05680		enoyl-CoA hydratase	CDS	0.37685	0.142774	0.268405	10.0765	9.91753	6.12481	13.8555	11.9523	8.15013
AYT36_RS05685		acyl-CoA synthetase	CDS	0.769005	0.00510422	0.0226138	4.35739	6.08275	4.49152	7.16666	9.56187	8.7264
AYT36_RS05690		acyl-CoA dehydrogenase family protein	CDS	2.21079	3.55552e-07	3.05001e-05	4.49356	5.02488	4.55958	15.5755	25.9536	23.7095
AYT36_RS05695		hypothetical protein	CDS	2.04069	0.0049092	0.0220341	0.680842	0.661169	0.136107	0.668888	2.98808	2.46974
AYT36_RS05700		hypothetical protein	CDS	-0.000440918	0.998545	0.999112	5.71907	4.2976	3.67488	5.15999	3.9272	4.61017
AYT36_RS05705		DUF2894 domain-containing protein	CDS	-0.771622	0.076184	0.169938	8.03394	15.0085	12.1816	9.45999	4.78094	6.42131
AYT36_RS05710		OmpA family protein	CDS	-1.2261	0.00172615	0.0105033	13.2764	28.3641	24.4992	13.3778	7.85439	7.07991
AYT36_RS05715		DUF802 domain-containing protein	CDS	-0.963029	0.000443945	0.0039301	39.7612	59.2407	64.991	24.7489	27.3196	32.0242
AYT36_RS05720		DUF3348 domain-containing protein	CDS	0.360298	0.264479	0.416018	15.5232	34.1824	27.2894	40.6111	29.7955	28.4843
AYT36_RS05725		peroxiredoxin-like family protein	CDS	1.3046	0.000113257	0.00145568	2.04253	2.44632	2.0416	5.44666	5.37855	5.35109
AYT36_RS05730		ferritin-like domain-containing protein	CDS	0.373543	0.548385	0.684211	0.81701	0.661169	1.42912	2.58	0.597617	0.658596
AYT36_RS05740		calcium:proton antiporter	CDS	0.996273	0.018334	0.0582494	1.36168	2.64467	1.08885	2.58	2.98808	4.61017
AYT36_RS05745		YciI family protein	CDS	0.305657	0.112531	0.224828	16.4083	16.8598	16.9453	18.7289	21.4288	21.8983
AYT36_RS05750		GntR family transcriptional regulator	CDS	0.574818	0.0613297	0.143189	13.4807	16.7937	18.5786	18.7289	25.6975	28.3196
AYT36_RS05755		sulfite exporter TauE/SafE family protein	CDS	0.787652	0.0398946	0.104794	5.31057	7.73567	6.46507	6.49777	11.0986	16.0533
AYT36_RS05760		DUF1634 domain-containing protein	CDS	-0.242521	0.761375	0.843125	1.08935	0.925636	0.340267	0.382222	0.426869	1.15254
AYT36_RS05765		GntR family transcriptional regulator	CDS	1.62722	0.00479459	0.0216726	1.77019	2.38021	2.17771	4.01333	4.09794	11.4431
AYT36_RS05770		amidase	CDS	2.53238	0.00356757	0.0175237	0.272337	0.595052	0.476374	0.955555	1.70748	5.18644
AYT36_RS05775		CaiB/BaiF CoA-transferase family protein	CDS	0.860907	0.0694236	0.158011	2.99571	3.83478	4.21931	2.86666	5.37855	11.7724
AYT36_RS05780		enoyl-CoA hydratase	CDS	2.15825	0.00730379	0.0293066	0.885095	0.264467	0	1.52889	1.36598	2.30509
AYT36_RS05785		ABC transporter substrate-binding protein	CDS	0.365761	0.309764	0.464456	1.22552	1.12399	2.10966	1.62444	2.30509	1.81114
AYT36_RS05790		ABC transporter permease	CDS	0.889903	0.037181	0.0990736	0.612758	1.1901	1.49717	2.10222	2.64659	1.39952
AYT36_RS05795		ABC transporter ATP-binding protein	CDS	-0.407137	0.456578	0.605119	0.748926	0.925636	0.40832	0.382222	0.597617	0.576272
AYT36_RS05800		polysaccharide deacetylase family protein	CDS	0.593353	0.258179	0.408978	0.544674	1.5868	0.476374	1.72	1.02449	1.23487
AYT36_RS05805		SDR family oxidoreductase	CDS	0.29263	0.444254	0.596018	1.70211	1.1901	1.83744	1.33778	1.87822	2.55206
AYT36_RS05810		IclR family transcriptional regulator C-terminal domain-containing protein	CDS	0.306698	0.0797274	0.175574	20.0848	29.1575	25.5881	32.8711	30.5638	29.1429
AYT36_RS05830		Rid family hydrolase	CDS	0.504043	0.522307	0.660756	0.408505	0.396701	0.952748	1.72	0.256122	0.576272
AYT36_RS05835		branched-chain amino acid ABC transporter permease	CDS	1.17828	0.00896303	0.0340865	0.544674	0.727285	0.952748	1.72	1.53673	1.81114
AYT36_RS05840		branched-chain amino acid ABC transporter permease	CDS	1.45994	0.0096425	0.036078	0.885095	1.38845	0.40832	1.52889	3.41495	2.46974
AYT36_RS05850		ABC transporter ATP-binding protein	CDS	1.08946	0.127301	0.246848	0.544674	0.528935	0.884694	1.52889	0.853738	1.81114
AYT36_RS05855		NADH:flavin oxidoreductase/NADH oxidase	CDS	0.193747	0.749569	0.834069	0.748926	0.264467	0.20416	0.382222	0.426869	0.576272
AYT36_RS05860		LysR substrate-binding domain-containing protein	CDS	0.282467	0.140153	0.264617	10.3488	11.2399	11.9093	15.2889	12.55	12.9249
AYT36_RS05865		ankyrin repeat domain-containing protein	CDS	-0.0665334	0.918734	0.953239	0.885095	0.925636	1.63328	0.668888	1.02449	1.56417
AYT36_RS05875		cyanate transporter	CDS	1.22627	0.0436269	0.111907	0.885095	0.925636	0.340267	0.859999	1.6221	2.55206
AYT36_RS05880	gcvA	transcriptional regulator GcvA	CDS	0.683438	0.00467272	0.0212706	177.768	152.201	191.775	220.733	249.975	367.167
AYT36_RS05885		tripartite tricarboxylate transporter substrate binding protein	CDS	0.238763	0.465645	0.612745	4.28931	4.42983	4.49152	3.53555	7.25678	4.77482
AYT36_RS05890		amidase	CDS	-0.809102	0.113117	0.225717	2.31486	1.91739	1.36107	0.477777	0.768365	1.89346
AYT36_RS05895		riboflavin synthase	CDS	-0.531901	0.0172452	0.0559363	64.4757	83.1089	73.7018	55.9955	53.1879	43.879
AYT36_RS05900		tripartite tricarboxylate transporter substrate binding protein	CDS	-1.43824	1.62521e-07	1.90546e-05	50.4504	44.2322	43.6222	18.1555	16.904	15.971
AYT36_RS05905		Lrp/AsnC family transcriptional regulator	CDS	-0.203151	0.477747	0.621524	13.4126	12.9589	12.9982	14.3333	10.7571	9.13802
AYT36_RS05910		cysteine dioxygenase family protein	CDS	-1.44941	0.000757034	0.00568603	3.74463	4.95876	2.58603	1.43333	1.6221	1.07022
AYT36_RS05915		class I adenylate-forming enzyme family protein	CDS	-0.635667	0.00182436	0.0108268	80.6117	73.5881	67.9854	54.1799	44.0529	44.7845
AYT36_RS05920		M14 family metallopeptidase	CDS	-0.300355	0.0644997	0.148705	91.7094	78.9435	88.0611	76.2533	66.3355	67.5061
AYT36_RS05925		ABC transporter permease	CDS	-0.439232	0.018897	0.0594879	47.4547	45.0256	41.6487	29.9089	34.7472	34.247
AYT36_RS05930		ABC transporter ATP-binding protein	CDS	-0.359121	0.0162203	0.0535883	53.7184	47.2074	46.5485	35.6422	40.2965	39.0218
AYT36_RS05935		ABC transporter substrate-binding protein	CDS	-0.819562	0.0016122	0.0100022	112.952	109.754	101.332	70.6155	66.0794	46.925
AYT36_RS05940		PaaI family thioesterase	CDS	-1.0557	0.000280913	0.00284284	27.9826	27.703	19.8035	11.7533	14.3428	10.2082
AYT36_RS05945		zinc-binding dehydrogenase	CDS	-1.10398	0.000121531	0.0015257	47.3866	44.2322	38.3821	25.1311	20.0629	15.3124
AYT36_RS05950		VOC family protein	CDS	-0.452989	0.0284948	0.0812905	13.0722	15.5375	11.7732	11.5622	9.4765	8.47943
AYT36_RS05955		cupin domain-containing protein	CDS	-0.601529	0.00376095	0.0180921	52.561	56.001	72.8171	35.26	35.3448	48.9008
AYT36_RS05960		heavy metal translocating P-type ATPase	CDS	0.0541907	0.846555	0.906389	24.7146	27.0418	29.1269	17.0089	24.5877	42.3148
AYT36_RS05965		HD domain-containing protein	CDS	-0.424453	0.303328	0.45796	5.1744	6.87615	6.80534	2.29333	4.69556	6.99758
AYT36_RS05970		amino acid aminotransferase	CDS	0.135719	0.427032	0.580047	139.3	159.143	137.808	184.9	159.649	134.765
AYT36_RS05975		isochorismate family cysteine hydrolase YcaC	CDS	-0.183774	0.47854	0.622137	419.467	300.898	320.191	372.953	306.577	236.601
AYT36_RS05980		LapD/MoxY N-terminal periplasmic domain-containing protein	CDS	1.19432	6.73644e-05	0.000993315	10.6211	10.9093	9.45942	23.4111	21.7703	25.7676
AYT36_RS05985		transglutaminase-like cysteine peptidase	CDS	1.14272	0.000454965	0.00398363	10.2126	9.78529	11.0247	26.4689	23.4778	18.6053
AYT36_RS05990		retention module-containing protein	CDS	-0.0557395	0.720403	0.813131	82.5861	72.0013	71.5241	81.6044	70.1773	65.7773
AYT36_RS05995		response regulator transcription factor	CDS	0.935747	0.0242399	0.0716173	0.953179	0.595052	0.544427	1.33778	1.53673	1.15254
AYT36_RS06000		HlyD family type I secretion periplasmic adaptor subunit	CDS	1.007	0.0048237	0.0217604	3.13187	4.16536	2.0416	8.02666	5.29318	5.51574
AYT36_RS06005		type I secretion system permease/ATPase	CDS	1.11961	0.000439463	0.0038976	3.19996	2.51244	3.67488	4.87333	8.11052	7.40921
AYT36_RS06010		hypothetical protein	CDS	1.30658	0.0348086	0.0945384	0.408505	0.661169	0.612481	1.62444	0.939112	1.64649
AYT36_RS06015		TolC family outer membrane protein	CDS	1.86346	6.78465e-07	4.40727e-05	23.1486	31.141	28.9227	130.529	92.2038	80.1841
AYT36_RS06020		TIGR03862 family flavoprotein	CDS	0.748609	0.136639	0.259409	1.77019	2.11574	1.63328	2.96222	1.70748	4.61017
AYT36_RS06025		metalloregulator ArsR/SmtB family transcription factor	CDS	1.04788	0.00335659	0.0168425	3.33613	3.10749	4.49152	7.73999	6.65916	8.23245
AYT36_RS06030	arsB	arsenical efflux pump membrane protein ArsB	CDS	0.816632	0.00193762	0.0113312	11.302	10.9093	11.6371	15.48	18.27	25.8499
AYT36_RS06035		tripartite tricarboxylate transporter substrate binding protein	CDS	-2.32171	0.00232452	0.012887	2.38295	2.11574	1.63328	0.0955555	0.0853738	0.987894
AYT36_RS06040		CoA transferase	CDS	-0.390117	0.44671	0.59746	1.22552	1.1901	1.49717	1.05111	1.10986	0.823245
AYT36_RS06045		hypothetical protein	CDS	0.152822	0.854315	0.909691	0.272337	0.991753	0.612481	0.477777	1.36598	0.246974
AYT36_RS06050		TetR/AcrR family transcriptional regulator	CDS	-0.423306	0.570654	0.702827	0.272337	0.264467	0.40832	0.191111	0.170748	0.329298
AYT36_RS06055		acyl-CoA dehydrogenase family protein	CDS	-0.776355	0.203875	0.346177	0.408505	1.32234	1.15691	0.955555	0.170748	0.576272
AYT36_RS06060		SDR family oxidoreductase	CDS	0.623475	0.0171102	0.0556864	11.2339	11.5043	10.8205	13.8555	14.9404	22.8862
AYT36_RS06065		multidrug efflux SMR transporter	CDS	0.161989	0.600005	0.724628	2.99571	3.17361	3.47072	3.15333	3.67108	3.95158
AYT36_RS06070		TetR/AcrR family transcriptional regulator	CDS	-0.0473726	0.878269	0.926452	2.04253	2.90914	3.67488	2.19778	3.50033	2.63438
AYT36_RS06075		NmrA/HSCARG family protein	CDS	0.189523	0.370191	0.525997	8.44244	7.80179	9.32332	9.6511	9.04963	10.4552
AYT36_RS06080		LysR family transcriptional regulator	CDS	0.115533	0.592888	0.71907	8.71478	10.1159	9.79969	13.8555	9.22038	7.98548
AYT36_RS06085		hypothetical protein	CDS	0.0836118	0.770409	0.849978	655.855	655.549	608.534	823.784	737.63	473.119
AYT36_RS06090		hypothetical protein	CDS	0.404085	0.147202	0.274747	473.798	433.727	444.797	676.533	694.175	418.785
AYT36_RS06095		hypothetical protein	CDS	-0.721556	0.0178669	0.0573707	39.2846	52.6951	50.5637	35.3555	32.2713	18.8523
AYT36_RS06100		methyl-accepting chemotaxis protein	CDS	0.675324	0.00196392	0.0114196	14.2977	16.5953	14.1551	25.6089	25.7829	20.5811
AYT36_RS06105		LysR family transcriptional regulator	CDS	-0.0267598	0.905487	0.94747	10.7573	12.1655	11.0247	13.8555	8.79351	10.7022
AYT36_RS06110		cupin domain-containing protein	CDS	0.0347723	0.91986	0.95419	2.79145	1.91739	1.97355	1.62444	2.56122	2.63438
AYT36_RS06115		carboxymuconolactone decarboxylase family protein	CDS	-0.448182	0.0970544	0.201704	10.6211	12.1655	8.98305	8.12221	7.34215	7.82083
AYT36_RS06120		hypothetical protein	CDS	-0.132834	0.445419	0.596839	16.2721	14.7441	14.6995	13.3778	13.4891	14.8184
AYT36_RS06125		hypothetical protein	CDS	0.221428	0.555938	0.691255	2.11061	4.16536	4.55958	5.35111	4.43944	2.88136
AYT36_RS06130		tripartite tricarboxylate transporter substrate binding protein	CDS	0.116939	0.536996	0.674331	12.0509	14.2151	11.1608	13.4733	14.855	12.2664
AYT36_RS06135		thiamine pyrophosphate-binding protein	CDS	-0.171584	0.661549	0.770298	3.06379	3.63643	3.81099	1.33778	3.15883	4.77482
AYT36_RS06140		aldehyde dehydrogenase family protein	CDS	-0.449465	0.0629183	0.145758	7.55735	8.19849	7.07755	4.87333	6.23229	5.59807
AYT36_RS06145		CaiB/BaiF CoA-transferase family protein	CDS	-0.00940256	0.97773	0.98863	2.24678	3.04138	2.58603	1.33778	2.90271	3.53995
AYT36_RS06150		enoyl-CoA hydratase	CDS	-0.788649	0.173346	0.308963	1.90636	1.98351	1.08885	0.573333	1.79285	0.493947
AYT36_RS06155		LysR family transcriptional regulator	CDS	0.106916	0.403275	0.556094	28.7315	29.3559	31.5087	29.7177	34.491	32.2712
AYT36_RS06160		sensor domain-containing diguanylate cyclase	CDS	0.0352741	0.872729	0.921918	13.6168	19.6367	16.605	16.5311	18.0993	16.4649
AYT36_RS06170		hypothetical protein	CDS	0.217943	0.118832	0.234411	28.0507	25.7195	28.3102	31.82	32.6128	31.0363
AYT36_RS06175		GNAT family N-acetyltransferase	CDS	0.346029	0.318028	0.471548	2.65528	2.38021	2.10966	2.00666	3.9272	3.12833
AYT36_RS06180		aminoglycoside nucleotidyltransferase	CDS	0.525396	0.175622	0.311863	5.24248	4.16536	5.71649	3.91777	7.5129	10.2906
AYT36_RS06190		TRAP transporter large permease	CDS	-1.00545	0.0867194	0.185932	0.544674	1.52069	0.952748	0.668888	0.341495	0.493947
AYT36_RS06200		TRAP transporter substrate-binding protein	CDS	0.531582	0.454058	0.603444	0.408505	0.793402	0.544427	0.859999	1.10986	0.576272
AYT36_RS06210		nuclear transport factor 2 family protein	CDS	0.894474	0.20952	0.352896	0.272337	0.925636	1.08885	0.573333	0.853738	2.79903
AYT36_RS06215		hemerythrin domain-containing protein	CDS	-0.141585	0.605266	0.727219	7.21693	4.36371	3.47072	4.39555	5.29318	3.95158
AYT36_RS06225		2OG-Fe(II) oxygenase	CDS	-0.880389	0.191031	0.331751	2.04253	1.1901	1.22496	0.382222	0.256122	1.72881
AYT36_RS06230	ada	bifunctional DNA-binding transcriptional regulator/O6-methylguanine-DNA methyltransferase Ada	CDS	1.00961	0.197605	0.338867	0.748926	1.38845	0.816641	0.573333	2.30509	3.04601
AYT36_RS06235		DNA-3-methyladenine glycosylase	CDS	-0.176635	0.754735	0.837878	2.04253	2.84302	0.612481	1.43333	1.28061	2.14044
AYT36_RS06240		VOC family protein	CDS	0.0260378	0.929453	0.95937	4.28931	5.4877	4.35542	4.77777	4.01257	5.59807
AYT36_RS06245		metallophosphoesterase	CDS	0.478102	0.00567722	0.0244365	56.578	52.2984	61.5203	73.6733	71.6287	92.0388
AYT36_RS06250		cytochrome ubiquinol oxidase subunit I	CDS	0.789885	0.0050269	0.0223537	57.2588	55.8026	56.008	106.449	113.291	72.6102
AYT36_RS06255	cydB	cytochrome d ubiquinol oxidase subunit II	CDS	0.0127	0.969839	0.982718	7.35309	5.55382	8.43862	5.92444	7.68365	7.90315
AYT36_RS06260		DUF2474 family protein	CDS	0.401899	0.516761	0.657161	0.612758	0.727285	0.612481	0.382222	1.02449	1.15254
AYT36_RS06265		PLP-dependent aminotransferase family protein	CDS	-0.272997	0.379939	0.534807	6.26375	7.80179	9.79969	5.25555	6.23229	8.23245
AYT36_RS06270		hypothetical protein	CDS	0.168482	0.650588	0.762961	12.3232	17.521	16.2648	13.8555	15.7942	22.1453
AYT36_RS06275		tetrathionate reductase subunit A	CDS	1.30744	5.86624e-06	0.000172079	153.462	195.97	242.678	482.364	473.483	509.671
AYT36_RS06280	nrfD	NrfD/PsrC family molybdoenzyme membrane anchor subunit	CDS	1.73445	8.01401e-06	0.000215214	10.0765	16.397	18.7147	45.6755	46.7849	57.9565
AYT36_RS06285		4Fe-4S dicluster domain-containing protein	CDS	1.30177	1.27741e-05	0.000286803	129.088	192.466	202.595	471.375	385.378	435.497
AYT36_RS06290		EF-hand domain-containing protein	CDS	-0.43077	0.0414412	0.107976	82.6542	61.8193	67.4409	67.8444	41.3209	48.0775
AYT36_RS06295		alpha/beta hydrolase	CDS	0.655036	0.00173756	0.0105418	15.4551	14.0168	15.1759	25.9911	22.1972	22.1453
AYT36_RS06300	lon	endopeptidase La	CDS	0.917325	9.80045e-05	0.00131228	245.852	342.816	332.169	636.017	550.234	552.891
AYT36_RS06305		Hsp20/alpha crystallin family protein	CDS	0.709956	0.00526758	0.0230613	24.5103	30.546	35.7961	44.0511	50.9682	53.5933
AYT36_RS06320		LysR substrate-binding domain-containing protein	CDS	0.402686	0.283608	0.437236	7.42118	7.73567	11.5691	7.16666	10.3302	17.7821
AYT36_RS06325		cupin domain-containing protein	CDS	1.2809	0.0261414	0.0762049	0.544674	1.25622	1.36107	2.10222	2.56122	3.04601
AYT36_RS06330		adenosine deaminase	CDS	0.28868	0.0757364	0.169404	176.202	148.168	158.769	205.062	191.237	193.874
AYT36_RS06335		tripartite tricarboxylate transporter substrate-binding protein	CDS	0.0760964	0.787439	0.862827	3.33613	3.90089	4.15126	4.39555	3.5857	4.0339
AYT36_RS06345		PIG-L deacetylase family protein	CDS	1.17188	0.0136544	0.0467497	1.70211	1.45457	1.49717	2.19778	3.67108	4.61017
AYT36_RS06350		IclR family transcriptional regulator	CDS	1.68548	0.0535436	0.130485	3.74463	3.50419	5.58038	3.24889	6.91528	31.0363
AYT36_RS06355		nitronate monooxygenase	CDS	-0.572426	0.430096	0.583701	2.85954	1.78516	1.76939	0.764444	1.10986	2.38741
AYT36_RS06360		LysR family transcriptional regulator	CDS	0.104761	0.840379	0.902122	3.40421	2.57856	2.9263	1.43333	2.81734	5.26877
AYT36_RS06370		AraC family transcriptional regulator	CDS	0.183811	0.799904	0.87231	0.680842	0.793402	1.15691	1.33778	0.682991	0.987894
AYT36_RS06375		amidohydrolase	CDS	-0.784644	0.00350356	0.0173446	24.5103	34.5791	26.4047	14.8111	17.6724	17.1235
AYT36_RS06380		YdcH family protein	CDS	-0.0955656	0.702392	0.801424	202.414	189.689	182.655	227.231	180.822	129.908
AYT36_RS06385	ppk2	polyphosphate kinase 2	CDS	0.0561601	0.692665	0.794474	341.51	303.873	311.889	347.057	338.763	309.458
AYT36_RS06390		SlyX family protein	CDS	0.321136	0.310863	0.464775	3.19996	3.37196	3.74294	4.10888	3.67108	5.10412
AYT36_RS06395		YaiI/YqxD family protein	CDS	0.333132	0.18739	0.327082	10.8254	10.7109	9.73164	9.26888	12.55	17.5351
AYT36_RS06400	ilvA	threonine ammonia-lyase, biosynthetic	CDS	-0.89614	0.00159465	0.00995884	57.9397	64.9268	61.18	38.4133	31.8444	28.6489
AYT36_RS06405		hypothetical protein	CDS	-0.25519	0.250546	0.401453	42.5526	43.6371	44.9833	45.8666	35.3448	28.7313
AYT36_RS06410		helix-turn-helix domain-containing protein	CDS	0.251826	0.61322	0.734001	2.79145	3.37196	4.69569	2.00666	4.69556	6.17434
AYT36_RS06415		acyl-CoA dehydrogenase family protein	CDS	0.242459	0.350213	0.505244	4.35739	4.09924	3.74294	5.82888	4.18332	4.44552
AYT36_RS06420		MaoC family dehydratase N-terminal domain-containing protein	CDS	0.0335466	0.940215	0.965523	1.36168	1.32234	1.76939	1.72	1.28061	1.56417
AYT36_RS06425		tripartite tricarboxylate transporter substrate binding protein	CDS	0.0263768	0.932758	0.960945	4.01697	3.96701	4.49152	4.01333	3.32958	5.35109
AYT36_RS06430		LysR family transcriptional regulator	CDS	-0.423802	0.090607	0.191787	16.6125	15.1408	17.9661	8.40888	15.0258	13.5835
AYT36_RS06435		CaiB/BaiF CoA-transferase family protein	CDS	0.720506	0.313683	0.467214	1.70211	0.396701	0.612481	0.668888	1.70748	2.05811
AYT36_RS06440		MFS transporter	CDS	0.218165	0.75253	0.836202	0.953179	0.793402	1.63328	0.286666	1.36598	2.22276
AYT36_RS06445		LysR family transcriptional regulator	CDS	0.535538	0.198276	0.339066	3.94888	4.89265	4.42347	5.44666	5.29318	8.47943
AYT36_RS06450		HutD family protein	CDS	0.506841	0.21643	0.361244	4.15314	5.28935	6.73729	6.11555	6.31766	10.5375
AYT36_RS06455		pirin family protein	CDS	0.502589	0.012259	0.0432667	18.3827	24.5955	24.7034	34.0177	27.1489	34.7409
AYT36_RS06460		class I SAM-dependent methyltransferase	CDS	-1.22086	4.66018e-05	0.000754259	1219.86	1271.76	1305.67	531.575	433.187	664.359
AYT36_RS06465		ATP-binding protein	CDS	0.00142616	0.994189	0.996813	102.943	121.324	116.507	104.155	106.376	130.567
AYT36_RS06470		response regulator	CDS	0.532125	0.0182417	0.0579945	72.782	76.96	93.5054	122.12	86.2276	143.409
AYT36_RS06475	cyoA	ubiquinol oxidase subunit II	CDS	0.752644	0.00123386	0.00819989	771.054	718.426	639.838	1294.3	1147.08	1146.29
AYT36_RS06480	cyoB	cytochrome o ubiquinol oxidase subunit I	CDS	0.0385258	0.864995	0.91627	2068.6	2145.1	1820.36	2278.52	2278.63	1640.23
AYT36_RS06485	cyoC	cytochrome o ubiquinol oxidase subunit III	CDS	-0.144716	0.553302	0.688678	889.861	877.767	874.69	1027.32	787.403	575.448
AYT36_RS06490	cyoD	cytochrome o ubiquinol oxidase subunit IV	CDS	-0.121874	0.601887	0.725403	110.16	105.06	119.502	96.7021	91.4354	119.453
AYT36_RS06495		helix-turn-helix domain-containing protein	CDS	0.922497	0.000276493	0.00281244	18.7232	16.7276	19.7355	27.1378	33.8934	43.5497
AYT36_RS06500		MFS transporter	CDS	0.0578966	0.898199	0.9421	1.36168	2.44632	3.0624	2.58	1.19523	3.37531
AYT36_RS06505		DoxX family protein	CDS	-2.9075	7.79269e-07	4.86487e-05	296.439	336.138	347.413	51.3133	51.5658	27.7434
AYT36_RS06510		DNA-binding domain-containing protein	CDS	-2.33318	1.71746e-06	7.71571e-05	16.6125	22.5458	22.2535	5.73333	3.9272	2.55206
AYT36_RS06515		DUF692 domain-containing protein	CDS	-2.70686	8.91953e-08	1.30351e-05	316.251	400.8	413.084	75.7755	54.0416	43.3027
AYT36_RS06520		DUF2282 domain-containing protein	CDS	-2.28254	1.59257e-05	0.000332846	2004.13	2060	2376.97	703.193	343.63	277.104
AYT36_RS06525		DUF2946 domain-containing protein	CDS	0.631633	0.239281	0.387934	4.22122	2.71079	4.0832	4.39555	3.5857	9.0557
AYT36_RS06530		TonB-dependent receptor	CDS	0.364987	0.251299	0.402065	9.59987	8.39684	6.94145	7.83555	13.1476	11.1138
AYT36_RS06535		PepSY domain-containing protein	CDS	0.0257963	0.949617	0.971649	2.24678	1.78516	1.83744	2.19778	2.39047	1.39952
AYT36_RS06540	chrA	chromate efflux transporter	CDS	-0.540804	0.380081	0.534851	1.08935	1.52069	1.83744	0.955555	0.768365	1.31719
AYT36_RS06545		peptidoglycan DD-metalloendopeptidase family protein	CDS	0.231679	0.133999	0.256016	31.0464	33.2568	32.5976	36.0244	35.6009	42.1502
AYT36_RS06550		VOC family protein	CDS	0.568102	0.00609719	0.0258297	30.706	27.8352	31.6448	54.6577	38.589	40.5037
AYT36_RS06555		CopD family protein	CDS	0.303708	0.28397	0.437655	8.98712	10.9093	9.9358	12.5178	14.855	9.46732
AYT36_RS06560		YajQ family cyclic di-GMP-binding protein	CDS	-0.197496	0.441456	0.593757	255.52	227.839	194.973	249.495	201.482	140.61
AYT36_RS06565		hypothetical protein	CDS	1.35757	2.87307e-06	0.000103841	260.354	201.392	220.493	642.897	492.009	613.4
AYT36_RS06570		RNA polymerase sigma factor	CDS	1.34682	8.74182e-06	0.000227115	22.7401	19.6367	18.8508	55.2311	51.6512	48.9008
AYT36_RS06575		anti-sigma factor	CDS	1.27757	0.000184239	0.00207409	15.7955	11.9672	14.019	29.8133	37.906	33.5884
AYT36_RS06580	hutG	N-formylglutamate deformylase	CDS	-0.867241	0.000188317	0.00210895	36.9697	35.108	34.7072	21.1178	17.3309	20.0872
AYT36_RS06585		SDR family oxidoreductase	CDS	-0.741708	0.000386461	0.00356824	66.9949	70.0839	64.3785	37.3622	42.3454	40.7506
AYT36_RS06590		SURF1 family protein	CDS	0.477074	0.258217	0.408978	3.81272	3.96701	2.85824	3.91777	4.95168	5.92737
AYT36_RS06595	cyoD	cytochrome o ubiquinol oxidase subunit IV	CDS	0.71624	0.0392193	0.103473	86.1265	84.7618	83.0932	206.591	115.596	95.1671
AYT36_RS06600	cyoC	cytochrome o ubiquinol oxidase subunit III	CDS	-0.169025	0.454557	0.603773	28.9358	18.5788	16.6731	21.0222	19.0384	17.0412
AYT36_RS06605	cyoB	cytochrome o ubiquinol oxidase subunit I	CDS	0.354902	0.0862986	0.185444	175.589	102.547	124.47	182.511	178.858	153.535
AYT36_RS06610	cyoA	ubiquinol oxidase subunit II	CDS	0.808692	0.000508237	0.00433173	70.6714	45.819	53.7622	111.227	100.912	86.1114
AYT36_RS06615		MFS transporter	CDS	0.978942	0.000145719	0.00172106	160.134	118.812	138.012	303.293	267.732	250.843
AYT36_RS06620		hypothetical protein	CDS	0.774379	0.00388378	0.018478	8.23819	7.0745	8.43862	12.04	11.9523	16.6296
AYT36_RS06625		threonine/serine dehydratase	CDS	0.509766	0.028139	0.0803233	33.2251	35.108	34.9795	36.3111	53.9563	56.8039
AYT36_RS06630	rhtA	threonine/homoserine exporter RhtA	CDS	1.08336	0.00162019	0.010016	75.4373	62.216	76.6962	113.902	157.685	182.596
AYT36_RS06635		universal stress protein	CDS	1.18562	5.30019e-05	0.000838093	2520.21	1672.16	2408.27	5237.2	4793.74	4982.94
AYT36_RS06640		chromate transporter	CDS	-0.0628636	0.775424	0.853357	21.5146	20.8929	24.3631	13.8555	24.3315	25.6853
AYT36_RS06645		chromate transporter	CDS	-0.375079	0.111664	0.223374	14.5019	14.9424	14.9037	8.7911	11.867	13.5012
AYT36_RS06650		class I SAM-dependent methyltransferase	CDS	-0.536551	0.244752	0.394674	5.85524	9.25636	7.07755	2.96222	5.03706	7.24456
AYT36_RS06655		formate dehydrogenase subunit delta	CDS	-0.766861	0.0179631	0.0575656	5.03823	6.2811	4.0832	4.20444	2.90271	1.97579
AYT36_RS06660	fdhD	formate dehydrogenase accessory sulfurtransferase FdhD	CDS	-0.72349	0.0230827	0.0692192	7.48926	8.92578	8.57473	5.35111	4.01257	5.76272
AYT36_RS06665	fdhF	formate dehydrogenase subunit alpha	CDS	-0.876842	4.84055e-05	0.000778212	112.611	121.523	131.751	71.8577	67.7868	59.603
AYT36_RS06670		NADH-quinone oxidoreductase subunit NuoF	CDS	-1.36337	0.00361538	0.0176907	10.5531	13.1573	17.4897	4.3	3.9272	7.7385
AYT36_RS06675		formate dehydrogenase subunit gamma	CDS	-0.791435	0.0235039	0.0700923	7.01267	9.52083	6.26091	3.72666	2.98808	6.42131
AYT36_RS06680		substrate-binding domain-containing protein	CDS	-0.0696451	0.84615	0.906389	7.55735	10.1159	7.69003	5.44666	6.65916	12.0194
AYT36_RS06685	moaA	GTP 3',8-cyclase MoaA	CDS	-0.0502973	0.882177	0.929553	56.1695	72.1335	73.2255	55.1355	57.7127	81.7482
AYT36_RS06690		gephyrin-like molybdotransferase Glp	CDS	-0.935763	0.0129943	0.0452288	36.9016	36.3643	34.8433	12.4222	17.8431	26.1792
AYT36_RS06695	moaB	molybdenum cofactor biosynthesis protein B	CDS	-0.211153	0.159054	0.289941	167.283	142.614	153.801	140.849	135.574	124.145
AYT36_RS06700		molybdenum cofactor biosynthesis protein MoaE	CDS	-0.261273	0.0661505	0.152001	58.6886	57.6539	56.9607	50.2622	50.5413	43.7966
AYT36_RS06705		MoaD/ThiS family protein	CDS	0.240468	0.46828	0.614194	11.7105	9.19024	10.8885	9.36444	11.5255	16.6296
AYT36_RS06710	moaC	cyclic pyranopterin monophosphate synthase MoaC	CDS	-0.0317965	0.839355	0.901654	112.679	113.853	115.895	109.22	106.12	119.618
AYT36_RS06715		DUF748 domain-containing protein	CDS	0.334431	0.0599808	0.14095	361.527	272.666	310.8	383.56	367.193	440.765
AYT36_RS06720		dienelactone hydrolase family protein	CDS	-0.0905743	0.761566	0.843125	75.233	57.1911	72.0686	58.2888	58.8226	74.9153
AYT36_RS06725		hypothetical protein	CDS	-0.438833	0.0714378	0.161449	10.0765	11.6366	12.3857	9.84221	7.25678	8.0678
AYT36_RS06730		peroxiredoxin	CDS	-0.307954	0.0769991	0.171279	309.307	282.054	291.745	285.137	223.423	204.823
AYT36_RS06735		MFS transporter	CDS	-0.851914	1.93202e-05	0.00039022	220.525	194.516	221.922	120.018	107.827	125.051
AYT36_RS06740		hypothetical protein	CDS	-0.512434	0.188617	0.328753	6.39992	8.99189	7.41782	5.92444	5.46393	4.61017
AYT36_RS06745	bioB	biotin synthase BioB	CDS	-1.32161	2.60391e-06	9.81681e-05	107.028	130.449	103.373	50.3577	48.0655	37.9516
AYT36_RS06750		DUF4148 domain-containing protein	CDS	1.41562	1.3856e-06	6.72502e-05	24.9188	26.8434	20.348	73.5777	54.9808	63.8838
AYT36_RS06755		DUF4148 domain-containing protein	CDS	0.848158	0.0705694	0.16026	1.2936	3.50419	0.884694	3.05777	3.50033	3.7046
AYT36_RS06760		TetR/AcrR family transcriptional regulator	CDS	0.531789	0.00693407	0.0283677	223.044	216.136	228.455	356.995	307.431	300.814
AYT36_RS06780		isocitrate lyase/PEP mutase family protein	CDS	-0.688735	0.0110811	0.0403444	7.01267	8.13237	7.75809	3.44	5.46393	5.26877
AYT36_RS06785	acnA	aconitate hydratase AcnA	CDS	-0.387525	0.0692519	0.157695	18.3827	20.8929	25.1798	13.5689	16.8186	18.8523
AYT36_RS06790		amidohydrolase family protein	CDS	-0.8476	0.00047725	0.00414854	22.7401	25.3228	22.4576	11.4667	12.3792	15.3124
AYT36_RS06795		isochorismatase family protein	CDS	-0.860115	0.00417616	0.0196427	44.3909	45.6206	40.5598	32.7755	18.7822	20.4165
AYT36_RS06800		GTP-binding protein	CDS	-0.571192	0.00525423	0.0230293	14.9785	17.5871	14.9037	11.9444	9.39112	10.6199
AYT36_RS06805		tripartite tricarboxylate transporter substrate-binding protein	CDS	-0.581089	0.0229029	0.068895	12.936	13.4217	15.244	10.4155	7.59827	9.79662
AYT36_RS06810		FAD-binding protein	CDS	-0.585586	0.192414	0.333309	4.83398	4.49595	5.71649	1.33778	3.9272	4.6925
AYT36_RS06815		MmgE/PrpD family protein	CDS	-0.322833	0.466247	0.612866	1.36168	1.78516	1.97355	1.14667	1.36598	1.56417
AYT36_RS06820		tripartite tricarboxylate transporter substrate binding protein	CDS	0.379377	0.0560294	0.134734	11.4381	11.1737	12.726	13.4733	17.587	14.9007
AYT36_RS06825		MmgE/PrpD family protein	CDS	0.0582421	0.847159	0.906521	8.78286	10.5787	10.2761	10.7022	8.96425	11.1961
AYT36_RS06830		GntR family transcriptional regulator	CDS	0.602537	0.00157024	0.0098549	90.4158	78.084	87.2445	118.775	117.731	151.806
AYT36_RS06850		aldo/keto reductase	CDS	-0.38058	0.086974	0.186312	44.1867	46.6785	49.2707	30.5777	33.8934	43.138
AYT36_RS06855	lnt	apolipoprotein N-acyltransferase	CDS	-0.0220957	0.9236	0.955606	60.5949	67.0425	65.6715	47.0133	59.5909	83.724
AYT36_RS06860		transporter associated domain-containing protein	CDS	0.151679	0.388055	0.542893	813.742	905.603	874.146	1053.69	953.626	873.71
AYT36_RS06865	ybeY	rRNA maturation RNase YbeY	CDS	0.233074	0.341803	0.495939	3.67655	4.49595	5.17206	5.73333	4.69556	5.26877
AYT36_RS06870		PhoH family protein	CDS	-0.64493	0.000775708	0.00579911	49.0206	64.3317	65.5354	40.8977	39.0158	34.494
AYT36_RS06875	miaB	tRNA (N6-isopentenyl adenosine(37)-C2)-methylthiotransferase MiaB	CDS	-0.094397	0.583635	0.712969	214.533	250.913	236.622	252.171	200.629	204.823
AYT36_RS06880		phosphatase PAP2 family protein	CDS	0.52311	0.00328415	0.0165797	49.4291	48.662	54.2386	78.451	72.3116	68.1647
AYT36_RS06885	secF	protein translocase subunit SecF	CDS	-1.08517	0.00105271	0.00730213	395.229	486.686	446.839	275.104	203.531	147.69
AYT36_RS06890	secD	protein translocase subunit SecD	CDS	-0.765821	0.000170868	0.00194175	468.896	545.2	503.595	344.86	291.296	256.441
AYT36_RS06895	yajC	preprotein translocase subunit YajC	CDS	-0.618303	0.0357343	0.0960708	1171.25	1121.47	1175.76	985.846	671.892	601.792
AYT36_RS06900	tgt	tRNA guanosine(34) transglycosylase Tgt	CDS	-0.777704	0.000256919	0.00266905	81.4968	95.5389	79.4183	57.8111	48.407	43.385
AYT36_RS06905	queA	tRNA preQ1(34) S-adenosylmethionine ribosyltransferase-isomerase QueA	CDS	-0.103498	0.599227	0.724343	23.421	23.1409	25.1117	19.9711	19.5506	27.1671
AYT36_RS06910	dacB	D-alanyl-D-alanine carboxypeptidase/D-alanyl-D-alanine-endopeptidase	CDS	-0.278802	0.27627	0.429039	77.3437	78.0179	81.8002	46.9177	60.0178	88.4989
AYT36_RS06915	upp	uracil phosphoribosyltransferase	CDS	-0.00202054	0.991897	0.995668	234.754	204.301	220.085	206.4	182.188	269.613
AYT36_RS06920	prn	pertactin autotransporter	CDS	-1.63584	5.36881e-07	3.79723e-05	3617.52	4036.43	3865.5	1315.61	1219.99	1171.15
AYT36_RS06925	cysG	siroheme synthase CysG	CDS	-2.46246	5.84821e-06	0.000172079	20.2891	19.5045	20.8924	3.63111	2.98808	4.3632
AYT36_RS06930		hypothetical protein	CDS	-0.708911	5.52941e-05	0.000865794	189.206	165.292	181.771	110.94	107.144	109.986
AYT36_RS06935		DUF883 family protein	CDS	1.16145	0.000376656	0.00352254	420.897	317.559	347.821	903.764	814.893	711.202
AYT36_RS06940		phage holin family protein	CDS	0.68687	0.00153484	0.0096824	896.397	745.335	784.384	1448.24	1281.97	1175.35
AYT36_RS06945		hypothetical protein	CDS	0.496215	0.0310659	0.0866707	69.2416	63.4061	65.3313	100.142	89.6425	89.4868
AYT36_RS06950		UbiD family decarboxylase	CDS	-0.253403	0.0819352	0.178541	112.952	116.564	104.666	78.9288	102.278	99.1187
AYT36_RS06955		lytic transglycosylase domain-containing protein	CDS	-0.262328	0.267482	0.418959	440.164	502.686	493.591	480.071	402.111	315.468
AYT36_RS06960		pyridoxal phosphate-dependent aminotransferase	CDS	-0.606067	0.000862414	0.00631955	61.3439	72.1996	65.6715	50.8355	40.3818	39.6804
AYT36_RS06965		hypothetical protein	CDS	-0.169747	0.745488	0.830309	3.06379	3.76866	3.60683	1.43333	3.9272	3.86925
AYT36_RS06970		NADP-dependent malic enzyme	CDS	-0.355347	0.0170691	0.0556279	296.439	275.84	301.477	217.006	256.548	209.434
AYT36_RS06975		patatin-like phospholipase family protein	CDS	-0.79287	0.00100248	0.00708663	54.944	61.8854	59.4106	35.1644	35.6863	30.8717
AYT36_RS06980		barstar family protein	CDS	-0.272871	0.0980991	0.20326	214.942	172.499	174.149	164.26	130.878	169.671
AYT36_RS06985		16S rRNA (uracil(1498)-N(3))-methyltransferase	CDS	0.0908213	0.869815	0.920158	2.04253	2.38021	2.51798	1.52889	1.6221	4.19855
AYT36_RS06990	tkt	transketolase	CDS	-0.58417	0.000725529	0.00551623	534.053	595.118	572.601	413.182	356.521	365.439
AYT36_RS06995	gap	type I glyceraldehyde-3-phosphate dehydrogenase	CDS	-0.97866	0.000286328	0.00287344	1570.63	1523.46	1519.84	932.048	785.952	623.361
AYT36_RS07000		phosphoglycerate kinase	CDS	-1.1665	4.07492e-06	0.000131464	110.841	122.779	136.447	55.7088	59.5056	49.6417
AYT36_RS07005	fabI	enoyl-ACP reductase FabI	CDS	-0.114937	0.532655	0.670281	40.9867	44.695	54.9191	34.5911	44.9066	50.3003
AYT36_RS07010		acetate kinase	CDS	-0.606313	0.0139669	0.0474143	53.6504	70.8773	69.4145	33.0622	49.3461	44.9492
AYT36_RS07015		phosphate acetyltransferase	CDS	-0.208407	0.221871	0.367137	80.1351	91.8363	103.713	76.6355	76.7511	85.2059
AYT36_RS07020		DUF3141 domain-containing protein	CDS	-0.204715	0.172132	0.307712	535.21	592.407	563.822	512.559	500.035	455.09
AYT36_RS07025	yfcF	glutathione transferase	CDS	-0.0748329	0.760862	0.843122	25.1231	23.736	22.1854	21.5955	25.356	20.4988
AYT36_RS07030		DHCW motif cupin fold protein	CDS	-0.316601	0.245784	0.395939	35.608	39.604	36.0003	39.3689	27.8319	22.1453
AYT36_RS07035		DinB family protein	CDS	-0.342335	0.149896	0.277502	12.5275	13.6201	14.3593	7.83555	10.1595	13.9128
AYT36_RS07040		GNAT family N-acetyltransferase	CDS	0.629532	0.07266	0.163672	6.67225	8.26461	4.89985	6.87999	11.5255	12.2664
AYT36_RS07045		DnaJ C-terminal domain-containing protein	CDS	0.16425	0.362325	0.518517	101.173	100.432	125.422	135.593	102.619	128.262
AYT36_RS07050		chaperone modulator CbpM	CDS	0.113216	0.689472	0.792325	29.7528	36.0337	46.6846	31.1511	38.8451	51.6175
AYT36_RS07055		AzlC family ABC transporter permease	CDS	-0.418367	0.174314	0.310281	32.8166	32.0006	36.4766	19.9711	21.9411	33.8354
AYT36_RS07060		AzlD domain-containing protein	CDS	-0.179492	0.711047	0.807442	2.51912	3.17361	2.31382	1.91111	3.67108	1.48184
AYT36_RS07065		inorganic phosphate transporter	CDS	0.164511	0.174344	0.310281	200.576	214.549	204.637	233.442	223.594	237.589
AYT36_RS07070	mog	molybdopterin adenylyltransferase	CDS	-0.200143	0.36019	0.516152	43.7781	40.3313	42.8736	25.8955	42.6869	41.9032
AYT36_RS07075		hypothetical protein	CDS	-0.0109454	0.966038	0.980543	27.1656	23.736	27.6977	18.8244	28.4295	30.707
AYT36_RS07080		M23 family metallopeptidase	CDS	-0.510901	0.0884363	0.188604	19.6083	20.2979	20.9604	12.2311	13.6598	16.7942
AYT36_RS07085		hypothetical protein	CDS	1.41932	3.86999e-05	0.000659682	23.3529	22.1491	23.7506	64.4044	57.9688	62.8959
AYT36_RS07090	infA	translation initiation factor IF-1	CDS	2.44788	1.97719e-08	4.52588e-06	24.3741	31.2733	25.7242	113.807	154.014	176.257
AYT36_RS07095		GFA family protein	CDS	0.339514	0.3094	0.464456	29.9571	35.7692	42.4653	27.4244	39.1866	70.2228
AYT36_RS07100		NAD-dependent formate dehydrogenase	CDS	-0.733055	0.195579	0.33685	1.70211	1.12399	1.08885	0.573333	0.682991	1.07022
AYT36_RS07110		AmiS/UreI family transporter	CDS	-0.39465	0.32019	0.47417	3.06379	1.91739	2.72214	2.00666	1.53673	2.30509
AYT36_RS07115		formamidase	CDS	-0.0674112	0.768052	0.847767	5.44674	5.28935	6.12481	5.73333	4.18332	6.17434
AYT36_RS07120		helix-turn-helix transcriptional regulator	CDS	-0.0125692	0.971902	0.984187	3.19996	1.65292	3.67488	2.58	2.64659	3.21066
AYT36_RS07125		MOSC domain-containing protein	CDS	0.428619	0.201439	0.342888	4.42547	6.41333	6.73729	6.11555	6.48841	11.0315
AYT36_RS07130	fba	class II fructose-bisphosphate aldolase	CDS	0.302614	0.227871	0.375051	867.665	912.413	834.811	1254.74	1120.19	850.248
AYT36_RS07135		GFA family protein	CDS	-0.166047	0.68393	0.788217	4.22122	4.09924	5.58038	3.24889	3.84182	5.26877
AYT36_RS07140		phosphoribosylaminoimidazolesuccinocarboxamide synthase	CDS	-0.364217	0.0198188	0.0617026	243.741	258.781	240.433	220.446	181.249	175.516
AYT36_RS07145		type II toxin-antitoxin system MqsR family toxin	CDS	0.978106	0.000310613	0.00302251	38.3995	39.2073	42.1251	92.6888	82.3858	60.8378
AYT36_RS07150		type II toxin-antitoxin system MqsA family antitoxin	CDS	-0.140251	0.445712	0.596973	12.4594	14.8102	13.1343	13.1867	9.64724	13.8305
AYT36_RS07155		DUF5993 family protein	CDS	0.336407	0.213843	0.358419	8.98712	8.72742	9.86774	10.7022	8.96425	15.1477
AYT36_RS07160		disulfide bond formation protein B	CDS	0.280082	0.604778	0.726974	1.42977	4.23148	3.13046	2.00666	4.61019	4.0339
AYT36_RS07165	purE	5-(carboxyamino)imidazole ribonucleotide mutase	CDS	0.407404	0.014931	0.0502613	208.95	198.946	201.234	295.266	249.121	263.521
AYT36_RS07170		5-(carboxyamino)imidazole ribonucleotide synthase	CDS	-0.228571	0.257893	0.408734	61.2077	75.7038	75.3351	51.5044	56.3467	73.2688
AYT36_RS07175		L-threonylcarbamoyladenylate synthase	CDS	-0.519519	0.0378241	0.100564	44.3228	45.9512	49.4068	23.22	29.6247	44.5376
AYT36_RS07180		amino acid ABC transporter substrate-binding protein	CDS	-0.798541	0.00058006	0.0047729	58.1439	52.4307	60.4995	34.5911	35.857	27.908
AYT36_RS07185		IclR family transcriptional regulator	CDS	-0.192821	0.278658	0.431153	17.4296	16.397	17.2856	16.9133	13.5744	14.2421
AYT36_RS07190		arginase family protein	CDS	0.242685	0.53628	0.673728	1.77019	1.52069	2.24576	1.24222	2.47584	2.79903
AYT36_RS07195		ABC transporter substrate-binding protein	CDS	0.704613	0.153034	0.282068	0.81701	2.84302	1.9055	4.87333	2.30509	1.97579
AYT36_RS07200		amino acid ABC transporter permease	CDS	0.448407	0.393977	0.548624	0.953179	0.595052	1.0208	1.43333	0.853738	1.23487
AYT36_RS07205		amino acid ABC transporter ATP-binding protein	CDS	0.611157	0.0718271	0.1621	1.77019	2.04962	1.9055	2.86666	3.84182	2.05811
AYT36_RS07210		acetolactate synthase large subunit	CDS	-0.569221	0.00323262	0.0163743	50.11	47.0752	48.7262	29.24	32.3567	36.7167
AYT36_RS07215		MaoC family dehydratase	CDS	0.0291951	0.909034	0.948909	12.5275	20.8929	14.6315	13.4733	17.9285	17.6174
AYT36_RS07220		acyl-CoA dehydrogenase	CDS	0.0194552	0.911171	0.950217	293.511	277.03	261.393	285.902	297.186	260.145
AYT36_RS07225		thiamine pyrophosphate-binding protein	CDS	0.243257	0.121923	0.239413	217.393	203.838	191.502	261.631	237.51	226.145
AYT36_RS07230		LysR substrate-binding domain-containing protein	CDS	0.357356	0.127478	0.247091	42.6207	37.1577	46.6846	43	51.2243	67.7531
AYT36_RS07235	xerD	site-specific tyrosine recombinase XerD	CDS	0.0796428	0.736114	0.824633	8.30627	9.19024	10.2761	8.69555	8.45201	12.184
AYT36_RS07240	ybaK	Cys-tRNA(Pro) deacylase	CDS	-0.0238961	0.950845	0.972079	4.97015	5.15711	5.37622	3.63111	3.75645	7.82083
AYT36_RS07245		DJ-1/PfpI family protein	CDS	1.19495	7.98065e-05	0.00113837	8.85095	7.66956	9.39137	22.2644	17.6724	19.4286
AYT36_RS07250		ribbon-helix-helix domain-containing protein	CDS	0.405344	0.0262877	0.0764527	105.258	103.539	140.734	159.864	139.074	163.99
AYT36_RS07255	pbpG	D-alanyl-D-alanine endopeptidase	CDS	-0.371099	0.0187797	0.0593127	129.632	108.498	104.122	88.8666	87.3374	88.4165
AYT36_RS07265		MFS transporter	CDS	-0.224318	0.254927	0.406042	36.0846	45.819	46.0722	31.82	41.3209	36.3874
AYT36_RS07270		PD-(D/E)XK nuclease family protein	CDS	-0.44767	0.222691	0.368367	51.4717	54.5464	62.2689	28.5711	41.7478	53.017
AYT36_RS07275		UvrD-helicase domain-containing protein	CDS	-0.943376	1.86004e-05	0.000377267	108.73	105.787	114.262	53.8933	59.6763	57.3802
AYT36_RS07290		DNA polymerase III subunit gamma/tau	CDS	-0.0884932	0.476965	0.621011	370.855	352.932	393.145	340.082	339.105	371.284
AYT36_RS07295		YbaB/EbfC family nucleoid-associated protein	CDS	-0.796911	0.00178071	0.0106865	60.7311	65.7202	63.8341	30.96	39.0158	39.5158
AYT36_RS07300	recR	recombination mediator RecR	CDS	-1.05895	7.57228e-05	0.00109309	58.2801	74.9765	64.8549	27.0422	37.3937	30.6247
AYT36_RS07305		CoA transferase	CDS	-0.986061	0.00021191	0.00230986	27.3018	34.1824	31.2365	14.7155	15.1965	16.8765
AYT36_RS07310		ABC transporter substrate-binding protein	CDS	-0.585381	0.00509129	0.0225982	54.0589	69.026	58.1857	36.5977	47.8947	36.3051
AYT36_RS07315		ABC transporter ATP-binding protein	CDS	-0.654703	0.0160915	0.0533343	10.7573	16.5292	10.6844	9.36444	7.85439	6.91526
AYT36_RS07320		ABC transporter permease	CDS	-0.896622	0.000632183	0.00505641	35.9485	43.4388	36.4766	23.1244	21.1727	17.9467
AYT36_RS07325	tal	transaldolase	CDS	0.253732	0.153567	0.282618	161.428	172.301	153.052	235.64	182.273	162.509
AYT36_RS07330	carA	glutamine-hydrolyzing carbamoyl-phosphate synthase small subunit	CDS	0.660069	0.00569743	0.024475	819.121	823.816	767.302	1536.72	1183.88	1088
AYT36_RS07335	carB	carbamoyl-phosphate synthase large subunit	CDS	0.003144	0.984908	0.992547	1275.83	1418.54	1311.87	1400.46	1414.56	1199.96
AYT36_RS07340		SDR family oxidoreductase	CDS	0.138589	0.459374	0.607004	13.8211	16.5292	17.3536	15.0978	19.2091	18.1937
AYT36_RS07345		histidine phosphatase family protein	CDS	-0.171417	0.499871	0.641966	18.9274	19.6367	17.9661	13.1867	16.4772	20.4988
AYT36_RS07350		LysR family transcriptional regulator	CDS	-0.0159134	0.975216	0.986711	0.953179	1.12399	0.748587	0.764444	1.53673	0.493947
AYT36_RS07360		iron ABC transporter permease	CDS	0.759735	0.0912814	0.19279	1.36168	0.528935	1.29301	1.72	1.36598	2.30509
AYT36_RS07365		extracellular solute-binding protein	CDS	0.44597	0.0342705	0.0935899	12.5275	13.7523	10.6844	15.3844	18.0139	16.9589
AYT36_RS07375		solute carrier family 23 protein	CDS	-0.417564	0.0114688	0.0413632	47.3185	42.1164	48.9304	29.1444	39.1012	35.3172
AYT36_RS07380		methyl-accepting chemotaxis protein	CDS	0.220498	0.650434	0.762961	1.08935	1.45457	1.36107	0.573333	1.9636	1.97579
AYT36_RS07385	greA	transcription elongation factor GreA	CDS	-0.370094	0.127052	0.246703	326.668	358.618	364.154	313.804	229.57	268.625
AYT36_RS07390		YhbY family RNA-binding protein	CDS	0.684792	0.000229146	0.00242344	39.3527	43.571	38.6543	64.4999	66.0794	64.8717
AYT36_RS07395		RlmE family RNA methyltransferase	CDS	0.313742	0.27022	0.422208	261.784	306.253	312.91	491.06	339.361	264.591
AYT36_RS07400	ftsH	ATP-dependent zinc metalloprotease FtsH	CDS	0.131742	0.389239	0.543758	2112.04	2057.95	2047.86	2412.58	2230.39	2169.42
AYT36_RS07405	folP	dihydropteroate synthase	CDS	-0.28609	0.0447645	0.113974	256.882	262.219	260.576	242.233	207.373	189.84
AYT36_RS07410	glmM	phosphoglucosamine mutase	CDS	-0.642395	0.00770948	0.0304531	277.647	269.558	298.618	155.087	186.627	200.131
AYT36_RS07415		GNAT family N-acyltransferase	CDS	0.352528	0.108897	0.219115	126.773	104.465	114.058	115.909	145.136	179.797
AYT36_RS07420	ppx	exopolyphosphatase	CDS	-0.185885	0.123448	0.242013	176.815	171.639	166.527	155.851	147.868	149.007
AYT36_RS07425	ppk1	polyphosphate kinase 1	CDS	0.0582024	0.653544	0.764934	373.85	336.667	356.804	368.844	373.767	368.649
AYT36_RS07430	pstS	phosphate ABC transporter substrate-binding protein PstS	CDS	-0.00198256	0.991208	0.995668	133.581	91.1751	91.4638	105.875	100.827	109.08
AYT36_RS07435	pstC	phosphate ABC transporter permease subunit PstC	CDS	0.072115	0.702052	0.801227	98.2455	83.175	86.4278	113.902	90.2402	77.4674
AYT36_RS07440	pstA	phosphate ABC transporter permease PstA	CDS	-0.179167	0.309473	0.464456	76.799	64.9929	65.1952	75.871	53.9563	53.017
AYT36_RS07445	pstB	phosphate ABC transporter ATP-binding protein PstB	CDS	-0.42649	0.0297589	0.0840918	273.358	227.508	222.467	210.509	170.15	157.569
AYT36_RS07455		prolyl oligopeptidase family serine peptidase	CDS	0.0981058	0.742127	0.828038	12.6637	19.6367	15.5162	24.4622	14.6843	12.1017
AYT36_RS07460		tripartite tricarboxylate transporter substrate binding protein	CDS	0.020046	0.933709	0.961512	11.7786	12.4961	10.4802	11.2755	14.1721	9.79662
AYT36_RS07465		cupin domain-containing protein	CDS	0.16893	0.543401	0.679711	4.28931	4.2976	3.9471	6.40222	4.43944	3.29298
AYT36_RS07470		FAD-dependent oxidoreductase	CDS	1.18034	0.000879637	0.00642616	15.387	22.4136	16.7411	42.14	32.5274	48.9831
AYT36_RS07475		cupin domain-containing protein	CDS	0.532148	0.0112562	0.0407136	131.403	133.292	117.12	212.229	182.785	157.158
AYT36_RS07480		gluconate 2-dehydrogenase subunit 3 family protein	CDS	0.632772	0.0342858	0.0935899	525.406	497.728	494.748	1020.72	828.553	504.32
AYT36_RS07485		GMC family oxidoreductase	CDS	0.582188	0.0440107	0.112651	558.835	526.885	492.979	972.563	876.704	514.281
AYT36_RS07490		cytochrome c	CDS	0.98753	0.000116403	0.00148816	183.283	169.722	155.23	392.637	369.071	246.068
AYT36_RS07495		carbonic anhydrase	CDS	-1.54247	6.17405e-07	4.06557e-05	205.75	256.6	253.907	94.5999	82.5565	68.741
AYT36_RS07500		LysR family transcriptional regulator	CDS	0.959238	0.000601626	0.00488462	56.4418	65.4557	64.3785	115.335	109.62	137.235
AYT36_RS07505		iron-containing alcohol dehydrogenase	CDS	-1.49725	5.40887e-06	0.000165608	120.441	149.424	172.992	54.0844	54.0416	48.7361
AYT36_RS07510		aldehyde dehydrogenase (NADP(+))	CDS	-2.6046	3.61661e-07	3.05001e-05	100.424	156.763	200.349	25.9911	29.7955	19.4286
AYT36_RS07515		cupin domain-containing protein	CDS	-2.00489	0.000134643	0.00164271	55.4886	90.5801	111.471	27.0422	23.7339	13.4189
AYT36_RS07520		iron-containing redox enzyme family protein	CDS	-2.11043	2.99097e-06	0.000106049	31.8634	46.5463	60.4314	11.3711	9.81799	10.9492
AYT36_RS07525		ABC transporter ATP-binding protein	CDS	-1.40695	0.000397831	0.00363128	4.22122	6.2811	7.55393	2.86666	2.30509	1.64649
AYT36_RS07530		ABC transporter ATP-binding protein	CDS	-2.6558	0.00151295	0.00959465	2.38295	2.44632	4.0832	0.286666	0.597617	0.493947
AYT36_RS07535		branched-chain amino acid ABC transporter permease	CDS	-1.88681	0.0013354	0.00865133	3.67655	6.41333	8.16641	2.00666	1.19523	1.72881
AYT36_RS07540		branched-chain amino acid ABC transporter permease	CDS	-2.29854	0.000525366	0.00442283	9.80413	10.9093	14.4273	2.86666	2.04897	2.22276
AYT36_RS07545		ABC transporter substrate-binding protein	CDS	-2.96451	1.39668e-05	0.000301068	21.9231	41.5214	51.7206	4.87333	6.57379	3.29298
AYT36_RS07550		ABC transporter ATP-binding protein	CDS	-0.359179	0.393701	0.548398	1.08935	1.5868	1.63328	0.382222	1.36598	1.56417
AYT36_RS07555		ABC transporter ATP-binding protein	CDS	0.14159	0.678688	0.78462	1.90636	2.18186	2.17771	1.43333	2.81734	2.63438
AYT36_RS07560		branched-chain amino acid ABC transporter permease	CDS	0.0086828	0.963737	0.979425	7.48926	8.46296	8.71084	9.93777	6.74453	8.15013
AYT36_RS07565		branched-chain amino acid ABC transporter permease	CDS	-0.294388	0.294863	0.449685	3.13187	2.97526	4.01515	2.86666	3.41495	1.97579
AYT36_RS07570		amino acid ABC transporter substrate-binding protein	CDS	0.142333	0.415697	0.568818	33.157	33.7857	42.1251	45.1977	37.906	37.293
AYT36_RS07575		MmgE/PrpD family protein	CDS	-0.36317	0.413081	0.566527	1.97444	3.70254	1.9055	1.33778	2.47584	2.05811
AYT36_RS07580		IclR family transcriptional regulator	CDS	-0.187904	0.43401	0.587852	7.7616	5.35547	4.9679	5.73333	5.2078	4.93947
AYT36_RS07585	fabG	3-oxoacyl-ACP reductase FabG	CDS	0.678867	0.209321	0.352735	1.22552	1.05787	0.816641	2.67555	1.19523	1.15254
AYT36_RS07590		tripartite tricarboxylate transporter substrate binding protein	CDS	0.251036	0.659764	0.769405	0.81701	0.396701	1.63328	0.764444	1.45136	1.15254
AYT36_RS07595		alpha/beta hydrolase	CDS	0.35287	0.438842	0.591895	1.08935	0.793402	0.952748	0.764444	0.939112	1.89346
AYT36_RS07600		NAD(P)/FAD-dependent oxidoreductase	CDS	-0.811743	0.0552456	0.133467	1.56594	2.44632	1.36107	0.955555	0.939112	1.15254
AYT36_RS07605		3-hydroxyacyl-CoA dehydrogenase NAD-binding domain-containing protein	CDS	-0.296316	0.738402	0.82558	0.612758	0.462818	0.748587	0.477777	0.0853738	0.90557
AYT36_RS07610		enoyl-CoA hydratase-related protein	CDS	2.76314	0.0475721	0.119042	3.67655	45.819	7.96225	39.4644	87.0813	263.768
AYT36_RS07615		CoA transferase	CDS	2.83193	0.00214914	0.0121683	5.92333	24.331	8.09836	33.4444	88.5327	151.312
AYT36_RS07620		ABC transporter substrate-binding protein	CDS	1.83678	0.000107705	0.00140689	3.13187	3.70254	2.24576	5.63777	11.0132	15.8063
AYT36_RS07625		branched-chain amino acid ABC transporter permease	CDS	0.802801	0.108407	0.218314	0.748926	1.25622	1.08885	1.91111	1.53673	1.97579
AYT36_RS07630		branched-chain amino acid ABC transporter permease	CDS	0.477349	0.198629	0.339269	1.49785	1.5868	1.83744	1.72	2.90271	2.22276
AYT36_RS07635		ABC transporter ATP-binding protein	CDS	0.70381	0.0845657	0.182592	1.02126	1.45457	2.38187	3.24889	2.47584	2.22276
AYT36_RS07640		ABC transporter ATP-binding protein	CDS	-1.096	0.172403	0.308082	31.523	2.44632	4.49152	7.0711	6.14692	4.77482
AYT36_RS07645		amidase	CDS	-0.736563	0.0130474	0.0452842	5.31057	4.36371	4.49152	2.10222	2.98808	3.37531
AYT36_RS07650		FAD-binding oxidoreductase	CDS	0.172097	0.562302	0.696047	7.01267	7.40509	6.73729	8.21777	8.87888	6.75061
AYT36_RS07655		GntR family transcriptional regulator	CDS	0.929013	3.38848e-05	0.000592306	103.556	116.762	98.6094	198.373	202.165	206.717
AYT36_RS07660		Dabb family protein	CDS	-1.06783	0.000920514	0.00666402	4.35739	4.76041	4.49152	2.38889	1.70748	2.38741
AYT36_RS07665		SDR family NAD(P)-dependent oxidoreductase	CDS	0.0502611	0.878503	0.926495	3.67655	4.56206	5.71649	3.34444	5.8908	5.18644
AYT36_RS07670		SDR family oxidoreductase	CDS	-0.50676	0.309863	0.464456	1.83827	6.6778	4.21931	2.19778	4.61019	2.14044
AYT36_RS07675		TRAP transporter large permease subunit	CDS	-0.076235	0.745423	0.830309	10.7573	16.2647	14.7676	13.5689	13.2329	12.8426
AYT36_RS07680		TRAP transporter small permease	CDS	-0.551146	0.0927677	0.194901	4.83398	7.14062	7.07755	4.58666	5.29318	3.12833
AYT36_RS07685		TRAP transporter substrate-binding protein	CDS	-0.798362	0.0219601	0.066765	42.2122	58.3812	56.1441	40.3244	28.771	21.0751
AYT36_RS07690		cupin domain-containing protein	CDS	-1.17137	0.0086829	0.0333381	7.08076	10.2481	9.25526	4.39555	4.69556	2.71671
AYT36_RS07695		fumarylacetoacetate hydrolase family protein	CDS	-0.797468	0.00266576	0.0143497	12.4594	16.1986	15.9245	7.9311	9.30575	8.3971
AYT36_RS07700		GntR family transcriptional regulator	CDS	-0.133257	0.666314	0.773665	11.5743	15.2069	11.3649	6.87999	12.1231	15.724
AYT36_RS07705		Lrp/AsnC family transcriptional regulator	CDS	0.474578	0.0218794	0.0666081	22.3997	22.8103	18.9869	37.5533	25.356	26.3438
AYT36_RS07710		diaminopropionate ammonia-lyase	CDS	0.136477	0.44339	0.595023	7.35309	7.27285	8.0303	8.88666	8.53738	7.49153
AYT36_RS07715		amidohydrolase	CDS	-0.660336	0.0895264	0.190338	3.40421	3.96701	5.51233	3.72666	2.39047	2.05811
AYT36_RS07720		amino acid ABC transporter substrate-binding protein	CDS	-1.04341	0.00731501	0.0293271	10.485	9.91753	8.50668	3.44	7.5129	3.04601
AYT36_RS07725		ABC transporter permease subunit	CDS	-0.255444	0.369386	0.525338	6.67225	6.94227	7.69003	5.73333	7.1714	4.93947
AYT36_RS07730		amino acid ABC transporter permease	CDS	-0.723088	0.0213366	0.065245	4.76589	4.42983	3.9471	3.53555	2.30509	2.14044
AYT36_RS07735		amino acid ABC transporter ATP-binding protein	CDS	0.741841	0.00069954	0.00540625	21.4465	20.6946	20.9604	36.98	34.4057	34.1647
AYT36_RS07740		hypothetical protein	CDS	-0.060479	0.730279	0.819816	62.229	51.505	51.6525	51.1222	53.9563	53.5109
AYT36_RS07745		pyridoxal phosphate-dependent aminotransferase	CDS	-0.143229	0.615442	0.73576	6.19566	4.82653	5.03595	3.72666	7.25678	3.53995
AYT36_RS07750		hydroxyacid dehydrogenase	CDS	0.659693	0.542113	0.678771	0.136168	0.132234	0.544427	0.191111	0.170748	0.90557
AYT36_RS07755		Zn-dependent hydrolase	CDS	-0.755957	0.196329	0.337778	1.70211	1.98351	0.952748	1.24222	1.10986	0.411623
AYT36_RS07760		aspartate/glutamate racemase family protein	CDS	-0.288206	0.478607	0.622137	2.45103	2.11574	4.15126	2.10222	2.13435	2.88136
AYT36_RS07765		aldolase/citrate lyase family protein	CDS	-0.0299511	0.921386	0.954725	4.76589	4.2976	5.03595	7.0711	3.41495	3.37531
AYT36_RS07770		creatininase family protein	CDS	-0.5141	0.0678051	0.155135	6.74034	6.87615	5.24011	3.34444	5.63467	4.19855
AYT36_RS07775		tripartite tricarboxylate transporter substrate binding protein	CDS	-0.482111	0.185561	0.324479	1.08935	1.91739	1.63328	0.955555	1.45136	0.90557
AYT36_RS07780		tripartite tricarboxylate transporter substrate binding protein	CDS	1.28678	0.104579	0.212923	0.136168	0.528935	0.40832	0.191111	1.28061	1.15254
AYT36_RS07785		LysR family transcriptional regulator	CDS	0.158597	0.546048	0.682531	6.39992	5.8844	6.32897	5.73333	8.19589	6.83294
AYT36_RS07790		DUF4142 domain-containing protein	CDS	0.627423	0.042502	0.109902	1.15743	1.38845	1.83744	2.00666	2.04897	2.71671
AYT36_RS07795		transporter	CDS	0.0176132	0.964735	0.980093	54.944	181.359	56.1441	110.844	94.5942	90.6393
AYT36_RS07800		LysR substrate-binding domain-containing protein	CDS	-0.0440664	0.840363	0.902122	16.4764	15.1408	15.5162	12.9	14.5136	18.276
AYT36_RS07805		cysteine dioxygenase family protein	CDS	-0.587092	0.00869383	0.0333381	19.1997	14.5457	17.2175	9.45999	13.4891	10.9492
AYT36_RS07810		rhodanese-related sulfurtransferase	CDS	-0.653475	0.0165254	0.0542235	14.2296	11.7027	12.1135	5.44666	9.39112	9.30267
AYT36_RS07815	metC	cystathionine beta-lyase	CDS	-0.922931	0.000248722	0.00261049	19.1997	18.5127	17.9661	8.98221	9.98874	10.3729
AYT36_RS07820		M14 family metallopeptidase	CDS	-1.11783	7.44778e-05	0.00108162	14.0934	11.901	15.6523	5.92444	6.57379	6.66829
AYT36_RS07825		tripartite tricarboxylate transporter substrate binding protein	CDS	-1.14836	8.44828e-05	0.00118399	28.5954	23.5376	26.5408	9.36444	13.5744	12.5133
AYT36_RS07830		molybdopterin guanine dinucleotide-containing S/N-oxide reductase	CDS	-0.360394	0.2272	0.374538	21.9231	20.959	27.8338	11.7533	17.4163	25.8499
AYT36_RS07835		nitrilase family protein	CDS	0.581939	0.290454	0.445079	2.45103	1.12399	3.60683	2.10222	3.50033	5.10412
AYT36_RS07840		ABC transporter ATP-binding protein	CDS	-0.0569503	0.899924	0.943497	1.77019	1.1901	0.680534	1.05111	1.70748	0.740921
AYT36_RS07845		ABC transporter ATP-binding protein	CDS	0.0284843	0.951151	0.972185	1.15743	1.5868	0.816641	1.91111	0.939112	0.823245
AYT36_RS07850		branched-chain amino acid ABC transporter permease	CDS	-1.39813	0.135234	0.257556	0.612758	0.661169	1.29301	0.286666	0	0.658596
AYT36_RS07855		branched-chain amino acid ABC transporter permease	CDS	1.63352	0.00660436	0.0275644	0.136168	0.528935	0.680534	0.955555	1.19523	2.05811
AYT36_RS07860		ABC transporter substrate-binding protein	CDS	0.46722	0.0893538	0.190223	3.60846	2.57856	3.26656	4.20444	3.84182	5.0218
AYT36_RS07865		hypothetical protein	CDS	0.2841	0.310803	0.464775	3.60846	4.09924	2.99435	3.05777	4.26869	5.68039
AYT36_RS07870		hypothetical protein	CDS	0.182071	0.622817	0.741244	1.22552	1.32234	1.76939	1.81555	1.19523	1.89346
AYT36_RS07875		UDP-N-acetylglucosamine 1-carboxyvinyltransferase	CDS	0.278543	0.0607567	0.14212	28.3911	30.6782	25.3159	34.5911	35.2594	32.5182
AYT36_RS07880		YbaK/EbsC family protein	CDS	0.171786	0.599205	0.724343	7.96585	8.00014	11.0247	7.0711	11.5255	11.7724
AYT36_RS07885		ABC transporter ATP-binding protein	CDS	0.319363	0.165515	0.298212	6.67225	8.00014	8.43862	7.83555	8.96425	12.0194
AYT36_RS07890		thiopurine S-methyltransferase	CDS	-0.0335662	0.821496	0.888199	36.2208	31.4055	32.4615	26.5644	36.3693	34.8233
AYT36_RS07905		DUF3313 domain-containing protein	CDS	-0.228122	0.206297	0.349426	26.3486	26.9096	27.1533	22.5511	20.4043	25.6853
AYT36_RS07910		flagellar brake protein	CDS	1.42497	9.28174e-07	5.37558e-05	19.5402	25.8517	25.1117	65.1688	58.9933	65.201
AYT36_RS07915		phospholipase A	CDS	-0.284721	0.0355023	0.0955653	48.6802	47.538	47.4332	40.8022	36.3693	40.7506
AYT36_RS07920		aldehyde dehydrogenase family protein	CDS	-0.961564	0.000165767	0.00189724	32.6123	29.4881	31.3726	13.3778	16.3064	18.276
AYT36_RS07930		HD domain-containing phosphohydrolase	CDS	0.808138	0.00120142	0.00803231	8.23819	6.74392	5.78454	11.8489	11.3547	13.1719
AYT36_RS07935		MmgE/PrpD family protein	CDS	0.547142	0.217845	0.362974	1.2936	2.11574	1.36107	3.34444	1.53673	2.14044
AYT36_RS07945		carboxylase	CDS	0.392905	0.33057	0.484466	1.42977	2.84302	1.63328	2.58	2.39047	2.79903
AYT36_RS07955		amidohydrolase family protein	CDS	0.48354	0.398418	0.552566	0.612758	0.462818	1.42912	1.14667	1.70748	0.658596
AYT36_RS07960		SDR family oxidoreductase	CDS	0.389572	0.457613	0.605967	0.340421	0.859519	0.544427	1.14667	0.768365	0.411623
AYT36_RS07965		GntR family transcriptional regulator	CDS	-0.586794	0.00464987	0.0211867	53.1057	48.067	47.8415	41.5666	31.5029	26.1792
AYT36_RS07970	accC	acetyl-CoA carboxylase biotin carboxylase subunit	CDS	-0.496404	0.017876	0.0573707	45.0717	39.604	38.8585	29.4311	32.6982	25.4383
AYT36_RS07975		carboxyl transferase domain-containing protein	CDS	-0.621855	0.00455691	0.0209819	44.2547	40.5296	36.953	26.9466	26.6366	25.5206
AYT36_RS07980		acetyl-CoA carboxylase biotin carboxyl carrier protein subunit	CDS	-0.570886	0.152237	0.281061	2.38295	1.52069	3.47072	2.29333	1.53673	1.15254
AYT36_RS07985		acetate--CoA ligase family protein	CDS	-0.761688	0.00946186	0.0355615	10.0084	12.3639	10.5483	6.78444	8.02514	4.61017
AYT36_RS07990		CoA-binding protein	CDS	-0.556575	0.0758217	0.169404	18.7232	21.0913	21.709	8.69555	18.0993	14.9831
AYT36_RS07995		TRAP transporter substrate-binding protein	CDS	-0.732756	0.113805	0.226714	18.5189	16.397	16.8092	9.6511	13.1476	8.31478
AYT36_RS08000		TRAP transporter small permease	CDS	-0.177464	0.585568	0.714423	3.81272	3.57031	3.0624	2.58	3.9272	2.71671
AYT36_RS08005		TRAP transporter large permease	CDS	-0.465427	0.0755009	0.169042	5.24248	5.81828	6.05675	4.68222	4.18332	3.53995
AYT36_RS08010		MFS transporter	CDS	-0.9199	0.229018	0.376193	0.544674	0.727285	0.884694	0.191111	0.341495	0.576272
AYT36_RS08025	hpaH	2-oxo-hepta-3-ene-1,7-dioic acid hydratase	CDS	-0.0524779	0.913979	0.951736	0.476589	0.661169	1.49717	0.859999	0.939112	0.740921
AYT36_RS08030		LysR family transcriptional regulator	CDS	0.626893	0.0351511	0.0950879	8.78286	7.80179	8.77889	14.2378	14.1721	10.7845
AYT36_RS08035		DMT family transporter	CDS	0.666464	0.046128	0.116459	6.94459	6.21498	7.96225	5.92444	13.2329	14.3245
AYT36_RS08050		ornithine cyclodeaminase family protein	CDS	-0.425542	0.167349	0.30084	4.97015	4.62818	3.40267	2.29333	2.90271	4.44552
AYT36_RS08055		cupin domain-containing protein	CDS	-0.486284	0.0355065	0.0955653	15.1147	15.0085	14.5634	10.7022	12.6353	8.56175
AYT36_RS08060		aromatic-ring-hydroxylating dioxygenase subunit beta	CDS	-0.694298	0.0864968	0.185621	3.19996	1.78516	2.38187	1.43333	1.6221	1.48184
AYT36_RS08065		aromatic ring-hydroxylating dioxygenase subunit alpha	CDS	-0.347803	0.167274	0.300818	6.468	5.68605	5.71649	4.96888	5.2078	3.86925
AYT36_RS08070		ABC transporter substrate-binding protein	CDS	-0.664608	0.025167	0.0735874	2.85954	2.84302	4.01515	2.00666	2.21972	1.89346
AYT36_RS08075		branched-chain amino acid ABC transporter permease	CDS	0.631491	0.261348	0.412171	0.476589	0.264467	0.272214	0.668888	0.597617	0.329298
AYT36_RS08080		branched-chain amino acid ABC transporter permease	CDS	0.59958	0.0917747	0.193492	1.97444	1.12399	1.15691	2.19778	1.6221	2.63438
AYT36_RS08085		ABC transporter ATP-binding protein	CDS	0.251838	0.639769	0.754507	1.2936	1.1901	0.544427	1.62444	0.939112	1.07022
AYT36_RS08090		ABC transporter ATP-binding protein	CDS	0.0346411	0.94127	0.9664	0.680842	1.12399	1.22496	0.573333	0.853738	1.64649
AYT36_RS08100	ggt	gamma-glutamyltransferase	CDS	0.579257	0.00310823	0.015945	37.9229	45.9512	39.1307	65.1688	62.4937	56.1453
AYT36_RS08105		tripartite tricarboxylate transporter substrate binding protein	CDS	1.12248	1.02522e-05	0.00025013	25.6677	28.6286	26.813	53.8933	66.2501	56.4746
AYT36_RS08110		GntR family transcriptional regulator	CDS	0.287716	0.32954	0.483695	12.2552	16.5953	13.8148	10.2244	15.7088	26.0969
AYT36_RS08115		hypothetical protein	CDS	-0.0203387	0.942728	0.967333	6.468	8.26461	9.32332	5.63777	7.34215	10.7022
AYT36_RS08120		hypothetical protein	CDS	-0.960137	0.328385	0.482294	0.81701	1.25622	1.29301	0	0.768365	0.90557
AYT36_RS08125		hypothetical protein	CDS	-0.41491	0.393323	0.54803	2.51912	3.83478	4.01515	2.67555	2.04897	3.04601
AYT36_RS08130		hypothetical protein	CDS	-0.643538	0.0369577	0.0985333	23.0125	18.2483	22.3896	9.17332	13.3183	18.1937
AYT36_RS08135		RidA family protein	CDS	-0.94914	0.000417698	0.00374603	8.98712	11.2399	11.7052	5.54222	5.63467	5.35109
AYT36_RS08140		alkene reductase	CDS	-0.848798	0.0185571	0.0587641	3.13187	4.23148	3.87904	2.48444	1.53673	2.22276
AYT36_RS08145		LysR family transcriptional regulator	CDS	0.101278	0.825942	0.891602	8.30627	11.0415	10.0039	7.16666	8.96425	15.3124
AYT36_RS08150		CesT family type III secretion system chaperone	CDS	-0.579732	0.322798	0.476579	30.3656	44.2322	38.3141	37.6489	18.8676	19.0993
AYT36_RS08155	bscF	type III secretion system protein BscF	CDS	-2.39123	4.44373e-07	3.56017e-05	313.187	277.228	340.199	64.3088	51.8219	61.2494
AYT36_RS08160	bscE	type III secretion system protein BscE	CDS	-2.4894	1.5557e-08	3.93349e-06	95.3179	103.275	105.891	20.0666	15.6234	18.523
AYT36_RS08165	bscD	SctD family type III secretion system inner membrane ring subunit BscD	CDS	-2.05422	1.41957e-05	0.000304638	267.299	281.063	281.129	100.333	43.5407	55.8983
AYT36_RS08170	bcrD	SctV family type III secretion system export apparatus subunit BcrD	CDS	-1.46143	0.00011253	0.00145029	1077.09	1147.33	1112.26	537.022	293.003	381.656
AYT36_RS08175		hypothetical protein	CDS	0.170543	0.562954	0.696047	18.8593	17.4548	17.3536	26.4689	10.5864	23.3802
AYT36_RS08180		hypothetical protein	CDS	0.244955	0.446943	0.59746	14.7743	12.0333	12.9982	13.6644	10.8425	22.6392
AYT36_RS08185	sycN	type III secretion chaperone SycN	CDS	0.828315	0.0582632	0.138119	15.5232	12.4961	14.6315	20.3533	14.5989	40.7506
AYT36_RS08190	bopN	SctW family type III secretion system gatekeeper subunit BopN	CDS	0.552165	0.0784605	0.173486	268.184	225.458	248.259	425.222	203.019	459.618
AYT36_RS08195	bsp22	type III secretion system needle tip complex Bsp22	CDS	0.619132	0.0958647	0.199576	2507.06	1913.16	1951.23	4689.77	1746.41	3350.11
AYT36_RS08200		hypothetical protein	CDS	-0.10272	0.724461	0.815761	279.281	208.533	247.17	216.911	154.868	312.669
AYT36_RS08205	bcrH1	SycD/LcrH family type III secretion system chaperone BcrH1	CDS	0.0825688	0.804043	0.875234	868.074	704.012	749.268	907.108	511.304	1039.68
AYT36_RS08210	sctB	type III secretion system translocon subunit SctB	CDS	-0.00800137	0.979157	0.989657	390.531	314.584	326.929	365.977	210.532	449.821
AYT36_RS08215	bopB	type III secretion system translocon subunit BopB	CDS	-0.140494	0.590338	0.717484	792.5	724.508	667.604	824.644	404.501	752.775
AYT36_RS08220	bcrH2	SycD/LcrH family type III secretion system chaperone BcrH2	CDS	0.0261454	0.925756	0.957424	757.233	664.739	668.148	959.855	431.394	737.134
AYT36_RS08225	bcr4	type III secretion system protein Bcr4	CDS	0.488923	0.467321	0.613594	382.769	306.65	352.653	593.113	336.8	532.557
AYT36_RS08230	sctI	type III secretion system inner rod subunit SctI	CDS	-0.0781978	0.769519	0.849192	83.1989	102.415	92.2804	120.687	53.1879	89.4044
AYT36_RS08235	bscJ	SctJ family type III secretion inner membrane ring lipoprotein Bsc	CDS	0.2761	0.385426	0.540158	79.3862	77.4228	73.6338	104.729	56.6882	117.642
AYT36_RS08240	bscK	SctK family type III secretion system sorting platform protein BscK	CDS	0.137077	0.572575	0.704651	45.8888	45.6206	39.8793	59.5311	30.6492	54.3342
AYT36_RS08245	bscL	SctL family type III secretion system stator protein BscL	CDS	-0.283343	0.194414	0.336168	86.3989	85.0924	80.0989	79.0244	51.4804	76.2325
AYT36_RS08250	bscN	SctN family type III secretion system ATPase BscN	CDS	-0.347197	0.15621	0.285875	239.793	235.508	219.336	240.609	133.183	172.305
AYT36_RS08255	bscO	type III secretion system central stalk protein BscO	CDS	-1.73392	0.00264376	0.0142793	44.3228	52.4307	58.3898	10.7978	10.1595	25.6029
AYT36_RS08260	bscP	type III secretion system protein BscP	CDS	-1.65515	0.00373945	0.0180659	7.55735	16.5292	12.5218	3.82222	3.50033	4.28088
AYT36_RS08265	bscQ	SctQ family type III secretion system cytoplasmic ring protein BscQ	CDS	-1.76681	2.23699e-07	2.44392e-05	118.671	137.126	140.53	43	37.6499	35.8112
AYT36_RS08270	bscR	SctR family type III secretion system export apparatus subunit BscR	CDS	-1.7344	3.48506e-05	0.000602614	126.092	140.631	118.073	57.1422	32.8689	25.6853
AYT36_RS08275	bscS	SctS family type III secretion system export apparatus subunit BscS	CDS	-1.45735	0.000738308	0.00558905	49.4972	55.8687	51.4484	28.6666	16.5625	11.9371
AYT36_RS08280	bscT	SctT family type III secretion system export apparatus subunit BscT	CDS	-1.52328	1.31857e-05	0.000286803	73.8714	86.4147	80.235	33.0622	27.5758	23.0509
AYT36_RS08285	bscU	SctU family type III secretion system export apparatus subunit BscU	CDS	-1.62435	4.04186e-05	0.000684127	59.3013	78.6791	64.4466	29.8133	22.9656	12.9249
AYT36_RS08290	bscW	type III secretion system protein BscW	CDS	-2.15385	7.40506e-07	4.74615e-05	20.4933	28.4302	20.2119	6.30666	5.03706	4.19855
AYT36_RS08295	bscC	SctC family type III secretion system outer membrane ring subunit BscC	CDS	-1.81271	6.026e-06	0.000174922	204.116	238.087	225.053	85.0444	63.6035	41.3269
AYT36_RS08300		RNA polymerase sigma factor	CDS	-1.57911	0.000464679	0.0040613	1241.18	1332.52	1182.16	627.226	299.491	330.368
AYT36_RS08305	bspR	type III secretion system regulator BspR	CDS	0.21615	0.547389	0.683276	689.625	691.053	660.186	1176	426.784	768.005
AYT36_RS08310		glutamate-cysteine ligase family protein	CDS	-1.05383	0.000254833	0.002663	254.431	279.476	313.658	145.913	100.485	161.85
AYT36_RS08315		ABC transporter substrate binding protein	CDS	-1.23622	0.00101823	0.00717691	216.916	231.343	198.24	138.842	66.0794	69.5642
AYT36_RS08320		SpoIIE family protein phosphatase	CDS	-0.414783	0.106453	0.215734	220.661	227.31	211.714	216.911	116.535	161.438
AYT36_RS08325		MFS transporter	CDS	-0.0297539	0.909583	0.949221	189.07	173.425	190.55	197.513	102.534	241.705
AYT36_RS08330	alr	alanine racemase	CDS	0.0982796	0.771267	0.85034	146.994	167.011	151.827	203.055	80.9344	214.702
AYT36_RS08335		ATP-binding protein	CDS	-1.63822	9.97089e-06	0.000247062	40.3739	44.0999	48.9304	17.9644	12.8915	12.0194
AYT36_RS08340		STAS domain-containing protein	CDS	-1.87173	6.46164e-06	0.000184887	414.088	358.816	351.836	143.333	88.8742	75.1623
AYT36_RS08345		phospholipase D-like domain-containing protein	CDS	-0.245694	0.133102	0.25501	55.4886	51.3728	57.301	49.1155	39.6988	49.6417
AYT36_RS08355		acetyltransferase	CDS	0.476977	0.0261814	0.0762753	176.474	155.375	182.86	285.233	199.604	231.579
AYT36_RS08360	bapA	autotransporter BapA	CDS	0.0581061	0.740228	0.826353	129.564	137.721	138.693	159.673	123.963	139.046
AYT36_RS08365		hypothetical protein	CDS	1.18294	0.000379606	0.00353637	325.919	372.502	406.143	1080.54	716.116	711.202
AYT36_RS08370		hypothetical protein	CDS	-0.713557	0.00232196	0.012887	30.8421	36.0998	37.3613	21.3089	17.5016	24.7797
AYT36_RS08375		hypothetical protein	CDS	-0.391592	0.0682947	0.155958	40.6463	48.7281	47.0249	41.3755	29.1979	33.4238
AYT36_RS08380		neutral zinc metallopeptidase	CDS	-0.134756	0.647306	0.760782	42.7569	37.2238	49.2026	36.0244	33.1251	48.4891
AYT36_RS08385		L-threonylcarbamoyladenylate synthase	CDS	0.274189	0.436734	0.589548	100.969	99.8364	113.989	105.302	128.658	146.702
AYT36_RS08390		site-2 protease family protein	CDS	-0.503235	0.00464598	0.0211867	141.819	158.019	154.141	123.649	94.082	102.576
AYT36_RS08395	dapA	4-hydroxy-tetrahydrodipicolinate synthase	CDS	-0.0453743	0.783754	0.860162	1333.43	1458.6	1466.41	1535.96	1209.58	1381.08
AYT36_RS08400	bamC	outer membrane protein assembly factor BamC	CDS	-1.0614	1.30327e-05	0.000286803	947.324	1132.65	1016.17	560.815	469.812	452.95
AYT36_RS08405		fimbrial protein	CDS	0.0444461	0.956432	0.975922	445.339	398.486	121.067	237.646	614.265	143.162
AYT36_RS08410		hypothetical protein	CDS	-0.0763768	0.660066	0.76957	17.4296	18.4466	15.7884	18.4422	17.1601	13.4189
AYT36_RS08415		cupin domain-containing protein	CDS	-0.862729	1.534e-05	0.000324842	48.0675	50.5794	52.0609	25.9911	26.9781	29.8838
AYT36_RS08420	mutS	DNA mismatch repair protein MutS	CDS	-0.943499	2.86784e-05	0.000522185	152.509	166.019	155.298	88.6755	89.0449	68.6586
AYT36_RS08425		tyrosine-type recombinase/integrase	CDS	-0.10043	0.696375	0.798157	298.617	283.112	285.212	340.082	267.647	200.954
AYT36_RS08430		DUF4224 domain-containing protein	CDS	0.0556129	0.827176	0.892333	44.7313	44.1661	37.1572	55.1355	41.9186	34
AYT36_RS08435		hypothetical protein	CDS	0.0794328	0.786701	0.86241	2.92762	5.8844	4.35542	4.39555	3.5857	5.92737
AYT36_RS08450		hypothetical protein	CDS	0.444073	0.288552	0.443436	1.36168	0.991753	1.0208	2.19778	1.19523	1.23487
AYT36_RS08455		DNA cytosine methyltransferase	CDS	0.517025	0.0225082	0.0680913	14.7743	14.0168	13.2704	21.2133	15.1965	23.7918
AYT36_RS08460		class I SAM-dependent methyltransferase	CDS	0.806693	0.0160801	0.0533343	2.65528	2.57856	2.65408	4.49111	5.29318	4.0339
AYT36_RS08465		hypothetical protein	CDS	0.504051	0.307368	0.462783	0.81701	1.05787	1.15691	0.955555	0.853738	2.46974
AYT36_RS08470		hypothetical protein	CDS	1.44499	0.0196317	0.0613187	0.81701	0.330584	0.476374	1.62444	1.02449	1.81114
AYT36_RS08475		hypothetical protein	CDS	0.913941	0.0180573	0.0576808	2.38295	1.52069	1.29301	3.34444	3.75645	2.71671
AYT36_RS08480		hypothetical protein	CDS	0.981654	0.000658425	0.00522285	4.56164	3.37196	4.0832	6.78444	9.04963	7.90315
AYT36_RS08485		ParB/RepB/Spo0J family partition protein	CDS	1.2183	0.000179116	0.00202115	4.08505	4.36371	3.9471	8.50444	9.98874	10.3729
AYT36_RS08490		hypothetical protein	CDS	1.3992	0.00373004	0.0180385	1.77019	1.65292	0.884694	4.3	3.50033	3.62228
AYT36_RS08495		hypothetical protein	CDS	1.46024	0.005719	0.0245457	1.02126	1.65292	0.816641	2.00666	3.75645	3.86925
AYT36_RS08500		LexA family transcriptional regulator	CDS	0.679832	0.011113	0.0403685	287.111	269.823	277.862	576.964	427.808	332.591
AYT36_RS08505		Cro/CI family transcriptional regulator	CDS	1.68162	0.0014083	0.00906253	1.49785	1.1901	0.816641	2.38889	4.26869	4.61017
AYT36_RS08510		phage regulatory CII family protein	CDS	0.890232	0.0106642	0.0391918	3.60846	2.90914	4.55958	5.15999	8.36664	6.99758
AYT36_RS08515		hypothetical protein	CDS	0.365538	0.552984	0.688651	0.612758	0.528935	0.748587	0.859999	0.341495	1.23487
AYT36_RS08520		hypothetical protein	CDS	0.84343	0.159119	0.289949	0.81701	0.264467	0.272214	0.859999	0.512243	1.07022
AYT36_RS08525		nuclease domain-containing protein	CDS	1.19394	0.00837821	0.0324791	1.42977	2.51244	1.15691	3.05777	4.43944	4.19855
AYT36_RS08535		hypothetical protein	CDS	0.231523	0.515067	0.656223	2.85954	2.64467	2.38187	2.58	2.04897	4.61017
AYT36_RS08540		hypothetical protein	CDS	0.567201	0.21092	0.354509	1.56594	1.52069	1.29301	2.19778	3.32958	0.987894
AYT36_RS08545		hypothetical protein	CDS	0.974374	0.106279	0.215471	0.544674	0.396701	0.748587	1.24222	1.53673	0.576272
AYT36_RS08550		hypothetical protein	CDS	-0.0260703	0.932306	0.960903	10.0084	10.5126	8.50668	9.93777	10.8425	7.7385
AYT36_RS08565		BrnA antitoxin family protein	CDS	0.801233	0.00067769	0.00531428	162.245	180.367	172.72	332.246	262.268	303.531
AYT36_RS08570		BrnT family toxin	CDS	0.702808	0.0293378	0.0832017	95.5221	115.969	100.243	235.926	127.975	143.574
AYT36_RS08575		HNH endonuclease	CDS	1.09659	0.00013115	0.00161651	12.3913	10.5787	9.32332	19.2066	26.9781	22.8862
AYT36_RS08580		hypothetical protein	CDS	1.05909	0.483088	0.626061	3.13187	2.57856	1.63328	4.87333	7.1714	3.29298
AYT36_RS08585		terminase TerL endonuclease subunit	CDS	1.29449	0.000128094	0.00158697	22.4678	17.1904	22.934	43.6688	66.1647	43.7143
AYT36_RS08590		phage portal protein	CDS	1.56083	1.31419e-05	0.000286803	12.119	8.13237	11.1608	25.2266	35.6863	31.7773
AYT36_RS08595		Clp protease ClpP	CDS	1.45068	0.000846459	0.00623113	5.03823	2.24797	5.24011	11.0844	12.8061	10.3729
AYT36_RS08600		phage major capsid protein	CDS	1.86157	2.96478e-06	0.000106049	22.3997	11.7027	14.9717	59.0533	68.1283	51.2059
AYT36_RS08605		hypothetical protein	CDS	2.3067	0.000722981	0.00551623	0.272337	0.330584	0.40832	2.10222	1.70748	1.31719
AYT36_RS08610		head-tail connector protein	CDS	1.50559	0.00342363	0.017019	3.94888	2.04962	1.9055	7.64444	7.5129	7.32688
AYT36_RS08615		head-tail adaptor protein	CDS	1.3393	0.00747524	0.0298203	4.42547	1.38845	3.47072	7.16666	10.4156	5.92737
AYT36_RS08620		hypothetical protein	CDS	1.99684	2.20522e-05	0.000436234	1.97444	1.98351	1.49717	6.59333	7.59827	7.65618
AYT36_RS08625		DUF3168 domain-containing protein	CDS	1.86734	7.08435e-05	0.00103825	4.15314	2.77691	3.40267	10.5111	13.2329	13.9952
AYT36_RS08630		phage tail tube protein	CDS	2.0064	2.84165e-05	0.000521191	7.35309	4.82653	4.42347	19.0155	27.7465	20.0049
AYT36_RS08635		hypothetical protein	CDS	1.9687	9.03849e-06	0.000229659	2.38295	1.38845	2.51798	7.83555	8.02514	8.80872
AYT36_RS08645		phage tail tape measure protein	CDS	1.36275	4.29247e-05	0.000717279	13.1403	14.6779	12.1135	31.5333	38.9305	32.2712
AYT36_RS08650		hypothetical protein	CDS	1.79613	0.000118952	0.00150871	1.77019	1.52069	1.49717	6.21111	5.72005	4.77482
AYT36_RS08655		DUF1833 family protein	CDS	1.07937	0.0109571	0.0399625	2.45103	2.84302	2.65408	3.44	7.34215	6.00969
AYT36_RS08660		hypothetical protein	CDS	0.728043	0.0313347	0.08737	2.04253	2.31409	2.65408	3.82222	4.26869	3.53995
AYT36_RS08665		host specificity factor TipJ family phage tail protein	CDS	-0.33224	0.229065	0.376193	174.976	208.731	198.103	189.964	148.55	123.651
AYT36_RS08670		hypothetical protein	CDS	-0.400913	0.0316383	0.0879105	24.5784	24.9261	28.1741	21.8822	18.27	18.6877
AYT36_RS08675		hypothetical protein	CDS	-0.488267	0.0251246	0.0735083	15.0466	13.7523	16.4009	10.0333	12.3792	9.79662
AYT36_RS08680		hypothetical protein	CDS	1.00816	0.0194043	0.0607268	1.63402	1.12399	2.0416	2.67555	4.35407	2.63438
AYT36_RS08700		SOS response-associated peptidase family protein	CDS	0.732218	0.00786336	0.0308817	78.0926	66.4474	69.6867	134.924	127.549	93.4383
AYT36_RS08705		dodecin	CDS	0.17582	0.338981	0.493036	44.0505	43.1082	44.0306	63.1622	42.3454	42.7264
AYT36_RS08710		NAD(P)H-dependent oxidoreductase	CDS	-0.663622	0.000664143	0.00524226	225.018	191.078	176.735	124.127	136.342	113.772
AYT36_RS08715		antibiotic biosynthesis monooxygenase	CDS	0.554922	0.101968	0.209113	1.49785	2.51244	2.24576	3.34444	3.07346	2.79903
AYT36_RS08720		imelysin family protein	CDS	-0.234556	0.406285	0.559122	13.0722	15.4713	14.4954	11.9444	9.4765	15.1477
AYT36_RS08725		di-heme oxidoredictase family protein	CDS	0.149756	0.52193	0.660756	8.57861	12.1655	11.501	11.0844	11.0986	13.5835
AYT36_RS08730		imelysin family protein	CDS	-0.567111	0.466856	0.61333	0.680842	1.05787	0.680534	0	0.341495	1.23487
AYT36_RS08735		DUF1513 domain-containing protein	CDS	-0.559363	0.251605	0.40235	0.748926	1.65292	1.42912	0.477777	0.853738	1.23487
AYT36_RS08740		mechanosensitive ion channel	CDS	-0.0851244	0.542226	0.678771	221.955	165.623	177.755	173.529	181.419	177.986
AYT36_RS08745		IclR family transcriptional regulator C-terminal domain-containing protein	CDS	0.248587	0.698413	0.79878	1.97444	2.18186	2.85824	1.52889	2.64659	4.11623
AYT36_RS08750		tripartite tricarboxylate transporter substrate binding protein	CDS	-0.254772	0.21429	0.359042	67.8119	66.8441	65.4674	47.7777	56.9444	62.9783
AYT36_RS08755		RNA methyltransferase	CDS	0.0425881	0.795137	0.868885	41.8037	43.6371	40.764	52.5555	39.1012	38.3632
AYT36_RS08760		inositol monophosphatase family protein	CDS	0.25963	0.0728467	0.163939	191.521	184.664	235.873	252.649	227.607	252.489
AYT36_RS08765		TerC family protein	CDS	-0.855824	0.112318	0.224496	781.334	339.312	332.101	275.295	268.415	258.993
AYT36_RS08770		undecaprenyl-diphosphate phosphatase	CDS	-0.835538	0.000972729	0.00696114	434.513	435.313	517.818	314.091	240.84	222.688
AYT36_RS08775		UDP-2,3-diacylglucosamine diphosphatase	CDS	-0.439804	0.05772	0.137971	135.556	145.722	145.907	81.2221	109.279	124.392
AYT36_RS08780		peptidylprolyl isomerase	CDS	-0.672189	0.0324923	0.089766	1741.05	1533.71	1456.96	1257.61	1091.85	619.986
AYT36_RS08785		tetratricopeptide repeat protein	CDS	0.0538324	0.718766	0.812925	81.701	76.4311	83.9099	78.1644	81.2759	91.7918
AYT36_RS08790	cysS	cysteine--tRNA ligase	CDS	-0.0142487	0.920077	0.95419	295.554	305.394	349.454	319.155	288.82	333.085
AYT36_RS08795		DNA-3-methyladenine glycosylase	CDS	-0.643674	0.0130214	0.0452288	93.752	104.531	118.005	84.6621	57.7981	60.0146
AYT36_RS08800		acetyl-CoA carboxylase carboxyltransferase subunit alpha	CDS	-0.475572	0.00368098	0.0178732	247.282	273.393	265.817	207.164	189.957	168.518
AYT36_RS08805	tilS	tRNA lysidine(34) synthetase TilS	CDS	-0.448384	0.520989	0.659746	1.56594	1.78516	1.36107	0.286666	2.13435	0.987894
AYT36_RS08810		aspartate kinase	CDS	-0.252398	0.194768	0.336417	836.483	1063.36	920.558	883.984	869.618	614.141
AYT36_RS08820		cupin domain-containing protein	CDS	1.05374	0.0802329	0.176344	2.72337	1.45457	0.680534	3.05777	3.67108	3.37531
AYT36_RS08825		NIPSNAP family protein	CDS	0.187913	0.777153	0.854477	1.08935	0.991753	0.952748	1.91111	0.597617	0.987894
AYT36_RS08830		3-hydroxyacyl-CoA dehydrogenase	CDS	1.30588	0.0287296	0.0817179	0.204253	0.925636	0.952748	2.10222	1.87822	1.23487
AYT36_RS08835		TRAP transporter small permease	CDS	0.656781	0.368345	0.524322	0.272337	0.991753	0.476374	1.81555	0.512243	0.493947
AYT36_RS08840		TRAP transporter large permease	CDS	0.693606	0.127952	0.247425	1.15743	1.52069	2.58603	3.34444	2.64659	2.55206
AYT36_RS08845		TRAP transporter substrate-binding protein	CDS	-0.128507	0.637406	0.752192	7.14884	9.25636	8.23446	8.02666	7.85439	6.66829
AYT36_RS08850		alpha/beta hydrolase	CDS	0.407794	0.368791	0.524801	0.680842	0.396701	0.816641	0.573333	0.939112	0.987894
AYT36_RS08855		aspartate dehydrogenase	CDS	-0.196012	0.738835	0.82558	2.17869	0.925636	1.76939	0.859999	1.9636	1.39952
AYT36_RS08860		SDR family oxidoreductase	CDS	0.047098	0.932518	0.960903	0.953179	0.661169	1.49717	0.573333	1.87822	0.740921
AYT36_RS08865		TetR/AcrR family transcriptional regulator	CDS	-0.102831	0.610455	0.731603	68.6289	70.3483	57.5732	62.5888	71.714	48.7361
AYT36_RS08870		LysR family transcriptional regulator	CDS	0.513808	0.0138126	0.047057	82.7223	77.9518	87.7208	99.6643	115.852	139.128
AYT36_RS08875		ABC transporter substrate-binding protein	CDS	-0.305605	0.0599023	0.140876	25.8039	25.2566	28.2422	19.8755	20.1482	24.1211
AYT36_RS08880		amidohydrolase	CDS	-0.404517	0.298523	0.452968	4.42547	5.68605	4.42347	1.81555	3.75645	5.35109
AYT36_RS08885		ABC transporter permease	CDS	-0.672446	0.00556979	0.0241207	6.19566	7.33897	5.85259	4.01333	4.43944	3.7046
AYT36_RS08890		ABC transporter permease	CDS	-0.773822	0.0210552	0.0645487	4.62973	3.76866	3.53878	2.86666	2.64659	1.48184
AYT36_RS08895		ABC transporter ATP-binding protein	CDS	-0.23821	0.316504	0.470158	10.2126	6.08275	8.0303	6.97555	6.14692	7.49153
AYT36_RS08905		NADH:flavin oxidoreductase	CDS	0.275242	0.579449	0.710147	1.63402	1.1901	2.10966	1.52889	1.53673	2.88136
AYT36_RS08910		IclR family transcriptional regulator C-terminal domain-containing protein	CDS	-0.016038	0.953556	0.973607	4.15314	3.76866	4.55958	4.20444	4.35407	3.78693
AYT36_RS08915		acetate--CoA ligase family protein	CDS	0.423478	0.264034	0.41559	2.31486	2.38021	2.9263	3.44	3.41495	3.37531
AYT36_RS08920		tripartite tricarboxylate transporter substrate binding protein	CDS	-1.08675	0.0513824	0.126211	1.2936	1.98351	1.15691	0.191111	1.28061	0.576272
AYT36_RS08930		MaoC family dehydratase	CDS	-0.238164	0.712051	0.807641	0.476589	0.198351	0.884694	0.477777	0.512243	0.329298
AYT36_RS08945		metalloregulator ArsR/SmtB family transcription factor	CDS	-0.222809	0.205985	0.349067	45.8207	44.6289	46.4124	42.5222	37.223	37.54
AYT36_RS08950		alkene reductase	CDS	-0.198829	0.459372	0.607004	51.0632	51.4389	54.4427	32.2977	65.0549	39.3511
AYT36_RS08955		hypothetical protein	CDS	-0.404932	0.195436	0.33682	5.65099	3.43808	3.53878	3.15333	3.32958	3.04601
AYT36_RS08960	pgaC	poly-beta-1,6-N-acetyl-D-glucosamine synthase	CDS	-0.957563	0.000223113	0.0023728	11.6424	13.9507	14.0871	6.68888	6.31766	7.40921
AYT36_RS08965	pgaB	poly-beta-1,6-N-acetyl-D-glucosamine N-deacetylase PgaB	CDS	-1.12902	0.000205648	0.00226213	18.1785	14.3474	13.8829	9.26888	5.46393	6.50364
AYT36_RS08970	pgaA	poly-beta-1,6 N-acetyl-D-glucosamine export porin PgaA	CDS	-0.740815	0.000803922	0.00595092	11.1658	11.3721	9.59553	6.40222	6.14692	6.66829
AYT36_RS08975		hypothetical protein	CDS	0.788478	0.000762592	0.00571884	167.011	161.193	208.448	318.391	293.174	315.385
AYT36_RS08985	bpsR	MarR family transcriptional regulator BpsR	CDS	-0.0546921	0.839482	0.901654	90.6201	90.9107	93.6415	112.278	80.2514	72.4456
AYT36_RS08990		ABC transporter substrate-binding protein	CDS	-0.989897	0.000602347	0.00488462	227.81	261.558	256.153	162.635	121.316	91.4625
AYT36_RS08995		ABC transporter permease	CDS	-1.59775	1.18295e-05	0.000273385	42.4845	50.7116	70.9117	22.5511	18.3554	13.3366
AYT36_RS09000		ABC transporter ATP-binding protein	CDS	-1.88728	3.46251e-06	0.000118794	24.5784	27.4385	25.7242	6.30666	7.59827	7.07991
AYT36_RS09005		ABC transporter ATP-binding protein	CDS	-1.41819	0.038809	0.102728	42.7569	38.7445	52.0609	19.4933	19.5506	10.9492
AYT36_RS09010		c-type cytochrome	CDS	0.264237	0.43478	0.58835	14.2296	12.9589	12.1135	10.6067	16.1357	20.4165
AYT36_RS09015		(2Fe-2S)-binding protein	CDS	0.241487	0.0921762	0.193913	34.5868	32.0006	33.2101	37.1711	40.4672	40.339
AYT36_RS09020		FAD-dependent monooxygenase	CDS	0.215161	0.219727	0.365477	202.891	189.359	195.041	187.958	262.439	231.332
AYT36_RS09025		Asp/Glu racemase	CDS	-0.211071	0.52248	0.660764	9.12328	11.5704	9.73164	9.74666	9.39112	7.16223
AYT36_RS09035		hypothetical protein	CDS	-0.145039	0.636962	0.752096	27.2337	33.389	25.1798	27.2333	34.6618	15.724
AYT36_RS09040		isochorismatase family protein	CDS	-0.236807	0.378243	0.533671	16.136	15.8019	12.1816	11.8489	15.7942	9.79662
AYT36_RS09045		molybdopterin cofactor-binding domain-containing protein	CDS	0.0436926	0.860423	0.913439	47.6589	50.4472	54.1025	40.8977	54.2978	61.6611
AYT36_RS09050		ferric reductase-like transmembrane domain-containing protein	CDS	0.994316	4.37372e-05	0.000724982	1205.7	969.141	1126.83	2266.58	2276.92	2033.91
AYT36_RS09055		TonB-dependent siderophore receptor	CDS	0.874576	0.000432489	0.00387146	296.711	331.113	315.836	663.824	510.536	555.855
AYT36_RS09060		MarR family winged helix-turn-helix transcriptional regulator	CDS	0.540747	0.197671	0.338867	6.12758	6.34722	6.53313	7.83555	13.3183	6.50364
AYT36_RS09065		Bug family tripartite tricarboxylate transporter substrate binding protein	CDS	0.282999	0.474693	0.619138	4.28931	2.18186	2.85824	4.01333	2.56122	4.77482
AYT36_RS09070		sulfatase-like hydrolase/transferase	CDS	-0.0267617	0.938226	0.964098	4.01697	3.04138	2.99435	2.96222	4.18332	2.71671
AYT36_RS09075		AMP-binding protein	CDS	-0.479934	0.0184166	0.0583961	26.4167	32.0006	29.4671	24.4622	22.0265	16.5472
AYT36_RS09080		DUF4442 domain-containing protein	CDS	-0.252644	0.259063	0.409779	13.0041	15.4713	16.4689	11.4667	10.8425	15.3947
AYT36_RS09085		acetyl-CoA C-acyltransferase	CDS	-0.36014	0.187473	0.327108	27.9826	35.637	30.9643	29.7177	19.3799	24.615
AYT36_RS09090		3-hydroxyacyl-CoA dehydrogenase/enoyl-CoA hydratase family protein	CDS	-0.195036	0.353947	0.509103	79.1138	83.5056	82.889	56.7599	74.2752	83.3947
AYT36_RS09095		outer membrane protein transport protein	CDS	0.289935	0.114991	0.228414	60.9354	61.4887	69.0742	85.0444	80.9344	68.1647
AYT36_RS09100		3-hydroxyacyl-CoA dehydrogenase NAD-binding domain-containing protein	CDS	0.105044	0.682879	0.787572	6.60417	10.1159	12.1816	10.1289	10.501	10.4552
AYT36_RS09105		acetyl-CoA C-acetyltransferase	CDS	-0.0305052	0.93221	0.960903	5.92333	9.91753	8.98305	5.25555	9.04963	9.96127
AYT36_RS09110		acyl-CoA dehydrogenase	CDS	0.236223	0.264319	0.415902	21.7869	26.3145	25.0437	26.3733	25.5268	34.247
AYT36_RS09115		TetR/AcrR family transcriptional regulator	CDS	0.737021	0.00408433	0.0193052	13.2764	17.7193	13.8148	21.5	20.8312	32.3535
AYT36_RS09120		response regulator transcription factor	CDS	0.141354	0.429236	0.582863	17.77	18.3805	18.7147	23.3155	16.3064	20.9104
AYT36_RS09125		response regulator transcription factor	CDS	-0.135487	0.621997	0.740451	5.58291	4.36371	3.81099	2.96222	3.9272	5.59807
AYT36_RS09130		phosphomannomutase/phosphoglucomutase	CDS	-0.497197	0.308349	0.463633	2.38295	2.11574	2.51798	1.43333	1.70748	1.81114
AYT36_RS09135		glucose-6-phosphate isomerase	CDS	-0.835566	0.175424	0.311627	1.02126	1.38845	1.29301	0.0955555	0.939112	0.987894
AYT36_RS09140		serine O-acetyltransferase EpsC	CDS	-0.131214	0.274724	0.427655	162.177	145.193	161.967	146.773	141.891	139.869
AYT36_RS09145		MFS transporter	CDS	-0.767912	0.0011882	0.00796605	32.8847	29.2898	29.3991	15.9578	18.6115	19.1816
AYT36_RS09150		NAD-dependent protein deacetylase	CDS	-0.0474638	0.867343	0.918352	9.12328	10.8432	8.23446	7.54888	10.5864	9.13802
AYT36_RS09155		inositol monophosphatase family protein	CDS	0.0647192	0.836286	0.899335	25.1231	23.4715	25.2478	22.8378	19.2945	35.0702
AYT36_RS09160		NAD-dependent succinate-semialdehyde dehydrogenase	CDS	-0.0460351	0.808185	0.878325	793.521	666.127	644.738	772.661	709.884	555.773
AYT36_RS09165		4-aminobutyrate--2-oxoglutarate transaminase	CDS	-0.112764	0.48253	0.625882	111.113	97.7207	85.5431	104.538	90.8378	76.8911
AYT36_RS09170		PLP-dependent aminotransferase family protein	CDS	0.323439	0.191901	0.332686	47.4547	50.381	56.4163	49.6888	61.3838	81.9129
AYT36_RS09175		DUF72 domain-containing protein	CDS	0.838518	0.033831	0.0927171	1.49785	1.1901	2.44992	2.38889	3.50033	3.29298
AYT36_RS09180		ATP-dependent helicase	CDS	0.107601	0.47772	0.621524	44.8675	40.8602	38.8585	37.3622	47.041	49.8063
AYT36_RS09185		magnesium and cobalt transport protein CorA	CDS	0.0243484	0.90488	0.947247	39.0123	35.2403	36.953	27.2333	42.6016	43.2204
AYT36_RS09190		thermonuclease family protein	CDS	-0.292238	0.488625	0.630894	1.56594	1.78516	3.26656	1.52889	1.9636	1.89346
AYT36_RS09195		ABC transporter substrate-binding protein	CDS	-0.723674	0.0010514	0.00730213	253.75	360.998	242.678	194.169	169.467	155.593
AYT36_RS09200		ABC transporter permease	CDS	-0.879765	8.48226e-05	0.0011853	181.785	170.846	167.139	112.66	89.7279	80.1018
AYT36_RS09205		ABC transporter permease	CDS	-1.08476	3.14594e-05	0.000566387	66.314	69.1582	62.6772	37.0755	31.5029	24.862
AYT36_RS09210		dipeptide ABC transporter ATP-binding protein	CDS	-2.07384	0.00381847	0.0182823	82.8585	410.982	95.2748	42.8088	42.3454	54.7458
AYT36_RS09215		MarR family transcriptional regulator	CDS	0.271453	0.318918	0.472431	4.28931	3.57031	2.99435	3.34444	5.37855	4.3632
AYT36_RS09220		collagen-like triple helix repeat-containing protein	CDS	0.884484	0.0907009	0.191901	0.476589	0.595052	1.36107	1.24222	1.02449	2.22276
AYT36_RS09225		ShlB/FhaC/HecB family hemolysin secretion/activation protein	CDS	0.471912	0.0328894	0.0905494	52.561	45.0256	55.3274	81.6999	69.4943	60.9201
AYT36_RS09230		MHYT domain-containing protein	CDS	0.517772	0.34268	0.496462	1.22552	2.18186	1.63328	0.764444	1.70748	4.6925
AYT36_RS09235		Flp family type IVb pilin	CDS	0.698345	0.144422	0.270869	1.83827	2.24797	0.952748	3.53555	2.21972	2.46974
AYT36_RS09240		A24 family peptidase	CDS	0.830145	0.221635	0.367016	0.476589	0.330584	0.20416	0.286666	0.768365	0.740921
AYT36_RS09255	cpaB	Flp pilus assembly protein CpaB	CDS	0.145186	0.804915	0.875985	1.08935	0.396701	0.884694	0.859999	0.768365	0.987894
AYT36_RS09260		pilus assembly protein N-terminal domain-containing protein	CDS	-0.328863	0.236095	0.384751	4.15314	5.02488	5.64843	3.05777	4.43944	4.28088
AYT36_RS09265		pilus assembly protein CpaE	CDS	0.131213	0.628633	0.744788	2.85954	3.63643	4.83179	3.34444	4.26869	4.77482
AYT36_RS09270		CpaF family protein	CDS	-0.361525	0.233392	0.381344	6.26375	6.01663	6.73729	6.11555	3.9272	4.77482
AYT36_RS09275		type II secretion system F family protein	CDS	0.491751	0.252291	0.402777	1.63402	1.78516	2.38187	2.29333	2.64659	3.21066
AYT36_RS09280		type II secretion system F family protein	CDS	-0.14961	0.689881	0.792523	0.885095	2.18186	1.49717	1.43333	1.53673	1.15254
AYT36_RS09285		tetratricopeptide repeat protein	CDS	0.216963	0.701139	0.800754	1.70211	0.661169	1.22496	2.00666	1.6221	0.576272
AYT36_RS09295		TadG family pilus assembly protein	CDS	-0.172677	0.489345	0.631626	4.62973	5.75217	5.37622	3.82222	4.95168	5.18644
AYT36_RS09300		sigma-54 dependent transcriptional regulator	CDS	-0.077509	0.759145	0.841414	4.76589	6.34722	5.58038	4.10888	7.08603	4.61017
AYT36_RS09305		DUF2968 domain-containing protein	CDS	0.507727	0.0136253	0.0467497	49.2249	54.9431	46.7527	91.8288	68.6406	54.1695
AYT36_RS09310		DUF1178 family protein	CDS	0.968112	0.000391066	0.00358068	47.0462	64.53	75.8115	120.973	102.961	142.668
AYT36_RS09315		RNA polymerase sigma factor	CDS	0.655884	0.0196464	0.0613247	9.39562	9.52083	13.4746	15.7667	17.0748	18.1937
AYT36_RS09320		ferritin-like domain-containing protein	CDS	0.809571	0.0209596	0.0643971	4.42547	5.02488	3.9471	7.16666	5.12243	11.1961
AYT36_RS09325		c-type cytochrome	CDS	0.798121	0.179298	0.316057	0.612758	1.32234	0.136107	0.764444	1.36598	1.48184
AYT36_RS09330	efp	elongation factor P	CDS	0.578001	0.0313641	0.0874014	1250.43	1258.01	1256.88	2227.02	1675.12	1718.69
AYT36_RS09335	earP	elongation factor P maturation arginine rhamnosyltransferase EarP	CDS	-0.0123495	0.969079	0.98251	14.5019	16.992	19.1911	14.5244	13.0622	22.6392
AYT36_RS09340		DUF2863 family protein	CDS	0.807428	0.000102462	0.0013606	271.724	280.864	308.962	448.537	499.779	559.477
AYT36_RS09345		class III extradiol ring-cleavage dioxygenase	CDS	0.200474	0.602257	0.725507	3.40421	2.57856	3.74294	3.82222	2.98808	4.3632
AYT36_RS09350	acnA	aconitate hydratase AcnA	CDS	-1.20001	2.83248e-05	0.000521191	3717.26	3264.92	3189.53	1524.21	1585.65	1317.6
AYT36_RS09355		lipoprotein	CDS	-0.695267	0.00129946	0.00854515	46.91	48.5298	50.6998	32.5844	26.5513	31.1187
AYT36_RS09360		TonB-dependent receptor	CDS	-0.0740383	0.750921	0.834994	4.08505	6.87615	6.19286	5.82888	5.2078	5.26877
AYT36_RS09365		haloacid dehalogenase type II	CDS	-0.200512	0.447463	0.597819	340.966	301.427	295.488	319.729	285.234	211.245
AYT36_RS09370		OmpA family protein	CDS	-0.850776	0.0132831	0.0459277	14.4339	12.3639	11.7052	10.1289	6.31766	4.93947
AYT36_RS09375		hypothetical protein	CDS	-0.641503	0.0567816	0.135931	14.6381	16.4631	17.7619	15.3844	9.81799	6.17434
AYT36_RS09380	acnB	bifunctional aconitate hydratase 2/2-methylisocitrate dehydratase	CDS	-0.88653	0.000117907	0.00149942	471.96	446.752	392.804	239.749	262.781	206.882
AYT36_RS09385		3'-5' exonuclease	CDS	0.158049	0.452489	0.602359	20.7657	18.7772	21.4368	18.4422	25.7829	23.7918
AYT36_RS09390		nucleotide pyrophosphohydrolase	CDS	0.314746	0.128049	0.2475	10.8935	10.4465	9.59553	11.18	15.0258	12.2664
AYT36_RS09395		antibiotic biosynthesis monooxygenase family protein	CDS	-0.111793	0.561711	0.696047	9.53179	9.98364	11.5691	9.26888	11.0986	8.3971
AYT36_RS09400		YciI-like protein	CDS	0.0990909	0.599662	0.724447	25.055	21.6863	25.7242	31.9155	19.5506	26.1792
AYT36_RS09405		EamA family transporter	CDS	-0.705281	0.0546902	0.132723	23.6933	18.5127	55.0552	21.0222	16.3064	22.3099
AYT36_RS09410		TSUP family transporter	CDS	-0.300024	0.278523	0.431153	11.5062	9.78529	11.2969	6.40222	9.90337	10.1259
AYT36_RS09415		hypothetical protein	CDS	0.541661	0.342282	0.496036	0.408505	1.52069	0.612481	0.764444	1.53673	1.39952
AYT36_RS09420		hypothetical protein	CDS	-0.198887	0.56289	0.696047	2.72337	3.04138	2.31382	1.72	3.15883	2.14044
AYT36_RS09425		DUF3772 domain-containing protein	CDS	0.153662	0.597487	0.723274	149.513	167.474	160.674	267.938	155.893	107.598
AYT36_RS09430		LysR family transcriptional regulator	CDS	0.690574	0.01405	0.0476293	6.468	7.73567	10.5483	12.3267	10.3302	17.2881
AYT36_RS09435		acetyl-CoA hydrolase/transferase family protein	CDS	-0.494232	0.126676	0.246331	11.2339	11.5043	11.0927	10.0333	7.25678	6.75061
AYT36_RS09440		bile acid:sodium symporter family protein	CDS	1.26778	0.000532858	0.00445867	1.49785	1.25622	1.56523	2.96222	3.67108	3.78693
AYT36_RS09445		LysR substrate-binding domain-containing protein	CDS	0.368694	0.237364	0.385737	7.7616	7.00839	9.86774	8.98221	9.39112	13.4189
AYT36_RS09450		DUF1127 domain-containing protein	CDS	0.772501	0.104137	0.212292	0.885095	0.793402	0.476374	1.62444	1.10986	0.987894
AYT36_RS09480	vag8	autotransporter Vag8	CDS	-2.03882	8.48278e-07	5.09709e-05	557.065	752.41	687.067	201.622	143.172	141.104
AYT36_RS09485		nucleoside triphosphate pyrophosphatase	CDS	-0.166696	0.530633	0.668261	8.57861	12.43	9.86774	8.40888	8.87888	10.2082
AYT36_RS09490	rlmH	23S rRNA (pseudouridine(1915)-N(3))-methyltransferase RlmH	CDS	0.0710313	0.725811	0.816325	12.7998	17.5871	16.3328	17.2955	16.6479	15.1477
AYT36_RS09495	rsfS	ribosome silencing factor	CDS	0.710074	0.00654975	0.0273779	168.713	164.962	162.988	360.722	249.804	202.024
AYT36_RS09500	nadD	nicotinate (nicotinamide) nucleotide adenylyltransferase	CDS	-0.794726	0.00519782	0.0229203	9.39562	12.9589	10.6163	5.06444	6.82991	7.07991
AYT36_RS09505	hemF	oxygen-dependent coproporphyrinogen oxidase	CDS	-1.23928	1.22617e-05	0.000278262	71.6246	92.3652	87.4486	37.9355	36.6254	31.9419
AYT36_RS09510	purD	phosphoribosylamine--glycine ligase	CDS	-0.992334	0.000524992	0.00442283	149.513	214.02	180.478	95.4599	85.3738	92.6151
AYT36_RS09515		YebC/PmpR family DNA-binding transcriptional regulator	CDS	-0.00574804	0.969021	0.98251	534.461	612.639	648.413	607.637	605.044	575.695
AYT36_RS09520		DUF853 domain-containing protein	CDS	-0.454147	0.149794	0.27748	319.655	298.385	304.267	233.729	225.045	214.455
AYT36_RS09525		aspartate aminotransferase family protein	CDS	-0.225801	0.0831867	0.180217	247.486	240.467	240.909	209.458	220.179	193.627
AYT36_RS09530		glyoxylate/hydroxypyruvate reductase A	CDS	-0.303797	0.365698	0.52179	64.3396	60.2325	68.802	38.0311	51.4804	67.0945
AYT36_RS09535		aldehyde dehydrogenase	CDS	-1.00056	0.0136987	0.0468347	8.57861	10.0498	9.39137	4.58666	5.2078	4.19855
AYT36_RS09540		DMT family transporter	CDS	-0.00322454	0.99194	0.995668	3.06379	4.23148	4.28736	4.10888	3.5857	3.86925
AYT36_RS09545		Zn-dependent hydrolase	CDS	-0.783293	0.00588857	0.0250721	7.96585	10.1159	9.11916	5.92444	4.69556	5.18644
AYT36_RS09550		histone deacetylase family protein	CDS	0.0566179	0.832073	0.896408	7.08076	5.35547	8.0303	5.54222	6.57379	9.13802
AYT36_RS09555		cupin domain-containing protein	CDS	-0.946556	0.0766198	0.170752	0.81701	1.45457	1.08885	0.382222	0.341495	0.987894
AYT36_RS09560	gabT	4-aminobutyrate--2-oxoglutarate transaminase	CDS	-0.932297	0.0217977	0.0664014	2.17869	2.44632	2.31382	1.72	1.10986	0.823245
AYT36_RS09565		ABC transporter ATP-binding protein	CDS	-0.721684	0.0946256	0.19794	1.77019	2.97526	3.9471	2.10222	1.10986	2.05811
AYT36_RS09570		ABC transporter permease	CDS	-1.84285	0.0047124	0.0213523	0.885095	1.71904	2.17771	0.573333	0.170748	0.576272
AYT36_RS09575		ABC transporter permease	CDS	-0.622643	0.371941	0.527877	1.2936	0.595052	0.544427	0.382222	0.768365	0.411623
AYT36_RS09580		ABC transporter substrate-binding protein	CDS	-1.40279	0.00582276	0.0248998	5.03823	6.74392	7.75809	3.72666	1.9636	1.72881
AYT36_RS09585		PLP-dependent aminotransferase family protein	CDS	0.483281	0.0238012	0.0707559	107.096	97.7868	100.243	125.56	133.439	167.53
AYT36_RS09590		tartrate dehydrogenase	CDS	-0.458819	0.00914272	0.0346328	69.514	71.274	68.9381	44.9111	59.4202	48.2422
AYT36_RS09595		DHA2 family efflux MFS transporter permease subunit	CDS	0.327013	0.224899	0.37138	3.33613	5.28935	5.71649	5.63777	7.25678	5.10412
AYT36_RS09600		HlyD family efflux transporter periplasmic adaptor subunit	CDS	0.584256	0.341746	0.495939	0.476589	1.32234	0.884694	1.43333	2.04897	0.576272
AYT36_RS09605		efflux transporter outer membrane subunit	CDS	0.689863	0.293489	0.448158	1.42977	0.727285	0.20416	2.10222	1.02449	0.740921
AYT36_RS09610		MarR family transcriptional regulator	CDS	0.231851	0.334099	0.488466	17.8381	18.4466	18.4425	27.9022	14.3428	22.063
AYT36_RS09615		DMT family transporter	CDS	0.616016	0.00716964	0.0290463	25.9401	33.5874	34.1628	41.7577	45.9311	55.8983
AYT36_RS09620		DMT family transporter	CDS	0.0849072	0.615683	0.73576	128.407	125.556	141.551	137.122	138.05	144.315
AYT36_RS09625		quinone oxidoreductase	CDS	-0.650259	0.000413274	0.00371329	206.84	183.342	197.219	122.884	123.194	128.179
AYT36_RS09630	htpX	protease HtpX	CDS	-0.0600688	0.665829	0.77366	475.16	379.18	448.948	443.855	401.086	405.201
AYT36_RS09635		DMT family transporter	CDS	-0.158251	0.295764	0.450202	59.7779	69.1582	72.613	58.3844	54.2978	67.9177
AYT36_RS09640		sulfurtransferase	CDS	-0.831265	0.0798373	0.175574	20.1529	18.9094	20.8924	6.68888	11.9523	14.9831
AYT36_RS09645		HD domain-containing protein	CDS	-0.712431	0.301181	0.45628	0.680842	0.925636	1.15691	0.955555	0.0853738	0.658596
AYT36_RS09650		LysR family transcriptional regulator	CDS	-0.630227	0.12504	0.244269	1.2936	2.31409	1.56523	1.33778	0.939112	1.07022
AYT36_RS09655		putative 2-aminoethylphosphonate ABC transporter ATP-binding protein	CDS	0.183186	0.568997	0.701146	3.60846	1.98351	3.26656	4.3	2.81734	2.96368
AYT36_RS09660		putative 2-aminoethylphosphonate ABC transporter permease subunit	CDS	0.223196	0.602652	0.725507	1.70211	0.991753	1.36107	1.72	1.6221	1.39952
AYT36_RS09665	phnX	phosphonoacetaldehyde hydrolase	CDS	-0.53505	0.364537	0.520598	2.24678	0.528935	0.680534	0.955555	0.853738	0.576272
AYT36_RS09670		putative 2-aminoethylphosphonate ABC transporter substrate-binding protein	CDS	-0.252079	0.451844	0.601999	5.65099	3.70254	3.40267	4.77777	3.24421	2.71671
AYT36_RS09675		TIGR03364 family FAD-dependent oxidoreductase	CDS	0.277307	0.487111	0.629889	0.748926	1.32234	2.10966	1.62444	2.04897	1.39952
AYT36_RS09685		sigma-70 family RNA polymerase sigma factor	CDS	0.724862	0.29411	0.448964	0.204253	1.05787	1.15691	0.477777	0.939112	2.55206
AYT36_RS09690		TonB-dependent receptor	CDS	1.05767	0.0152911	0.051294	17.7019	20.959	22.8659	33.1577	74.1899	20.7458
AYT36_RS09695		aromatic ring-hydroxylating dioxygenase subunit alpha	CDS	-0.460604	0.0172576	0.055939	435.262	536.34	490.121	410.028	346.362	305.836
AYT36_RS09700		acyltransferase family protein	CDS	-0.26701	0.196826	0.33815	33.0889	29.0253	32.1893	21.5	26.2098	30.6247
AYT36_RS09705		tripartite tricarboxylate transporter substrate binding protein	CDS	0.0637833	0.689146	0.792325	26.2805	33.7196	28.2422	32.4889	27.2343	32.5182
AYT36_RS09710		IclR family transcriptional regulator	CDS	0.729958	0.000851621	0.00625954	22.2635	21.488	21.8451	28.2844	41.0648	39.4334
AYT36_RS09715		exodeoxyribonuclease VII small subunit	CDS	-0.401058	0.223194	0.369072	75.3011	54.5464	77.0365	83.5155	33.5519	39.6804
AYT36_RS09720		farnesyl diphosphate synthase	CDS	0.133048	0.568984	0.701146	48.9525	55.472	63.9021	56.6644	57.0297	70.8814
AYT36_RS09725	dxs	1-deoxy-D-xylulose-5-phosphate synthase	CDS	-0.535147	0.0116	0.041582	257.018	290.187	359.866	182.511	203.361	240.058
AYT36_RS09730	folE2	GTP cyclohydrolase FolE2	CDS	-0.42629	0.0162318	0.0535896	276.967	283.377	314.475	183.849	263.72	203.424
AYT36_RS09735	rpsF	30S ribosomal protein S6	CDS	0.343128	0.142601	0.268185	1788.78	1955.54	1899.03	2812.1	2225.53	2121.01
AYT36_RS09740	priB	primosomal replication protein N	CDS	0.120334	0.708915	0.806378	659.259	775.286	772.678	673.666	1169.45	556.102
AYT36_RS09745	rpsR	30S ribosomal protein S18	CDS	-0.894614	0.0955357	0.198996	1059.12	727.616	660.186	575.913	431.992	308.305
AYT36_RS09750	rplI	50S ribosomal protein L9	CDS	-0.621485	0.00352033	0.0174097	369.902	507.645	492.162	291.731	308.626	289.947
AYT36_RS09755		hypothetical protein	CDS	0.0955694	0.665988	0.77366	15.3189	25.6533	23.4784	22.36	22.8802	23.6271
AYT36_RS09760		replicative DNA helicase	CDS	-0.334401	0.0518316	0.12712	428.113	396.371	447.655	347.917	323.994	337.037
AYT36_RS09765		bile acid:sodium symporter family protein	CDS	-0.109849	0.363274	0.519256	33.5655	34.4469	31.5768	31.3422	30.7346	30.2131
AYT36_RS09770	pdxA	4-hydroxythreonine-4-phosphate dehydrogenase PdxA	CDS	-0.548627	0.0733438	0.164826	10.4169	11.2399	7.75809	6.01999	6.74453	7.32688
AYT36_RS09775		PhoH family protein	CDS	-0.401765	0.0880073	0.188062	1304.36	1231.16	1119.21	1011.93	980.604	773.85
AYT36_RS09780		peroxiredoxin	CDS	-0.228453	0.438399	0.591463	624.877	632.209	519.588	664.493	522.488	329.545
AYT36_RS09785		Mth938-like domain-containing protein	CDS	-0.319422	0.0894142	0.190267	245.239	235.045	229.544	186.429	203.361	179.056
AYT36_RS09790	alaC	alanine transaminase	CDS	-1.13716	0.000688544	0.00534543	267.639	425.793	293.787	163.973	155.295	129.579
AYT36_RS09795		homoserine dehydrogenase	CDS	-1.45672	1.05907e-06	5.65659e-05	165.649	235.574	230.905	75.871	79.8245	74.586
AYT36_RS09800	thrC	threonine synthase	CDS	-1.31659	3.53393e-06	0.000118794	216.167	291.774	290.112	94.3132	122.17	103.894
AYT36_RS09805		YgdI/YgdR family lipoprotein	CDS	-1.09178	0.0747019	0.167643	35.2676	23.5376	26.9491	15.2889	14.0867	10.8668
AYT36_RS09810		class 1 fructose-bisphosphatase	CDS	-0.249126	0.134532	0.256744	412.931	365.626	356.6	350.975	336.117	268.049
AYT36_RS09815	pepN	aminopeptidase N	CDS	-0.356093	0.0273484	0.0787208	275.401	249.062	246.489	199.806	194.396	208.116
AYT36_RS09820		DUF4136 domain-containing protein	CDS	0.642818	0.0116496	0.0416974	274.379	258.054	309.847	404.868	358.997	551.245
AYT36_RS09825		H-NS histone family protein	CDS	-0.363612	0.436386	0.589243	151.692	149.887	180.137	146.391	93.9112	134.107
AYT36_RS09830		carbon-nitrogen hydrolase family protein	CDS	-0.246745	0.206013	0.349067	105.599	104.663	90.1027	99.2821	78.9708	74.9153
AYT36_RS09835	tldD	metalloprotease TldD	CDS	-0.0290188	0.852253	0.909278	449.832	418.718	438.672	462.106	432.419	386.678
AYT36_RS09840	aroG	3-deoxy-7-phosphoheptulonate synthase AroG	CDS	0.222834	0.221072	0.36632	348.455	347.775	321.825	404.582	360.534	422.983
AYT36_RS09845		C80 family cysteine peptidase	CDS	-2.47321	9.70357e-09	3.23058e-06	1076.96	1257.67	1310.71	241.851	224.875	189.758
AYT36_RS09850		FAD-linked oxidase C-terminal domain-containing protein	CDS	0.0537089	0.757494	0.840023	310.055	285.162	351.36	307.593	347.557	327.322
AYT36_RS09855		FAD-linked oxidase C-terminal domain-containing protein	CDS	-0.292294	0.0443941	0.113331	53.9908	57.0588	55.1233	43.9555	46.7849	44.9492
AYT36_RS09860	glcE	glycolate oxidase subunit GlcE	CDS	-0.449188	0.0442605	0.11305	9.59987	8.92578	9.45942	6.97555	7.42752	6.09201
AYT36_RS09865	glcF	glycolate oxidase subunit GlcF	CDS	-1.10598	7.18008e-05	0.00104908	22.0593	17.3226	18.3744	9.26888	9.81799	7.7385
AYT36_RS09875		TonB-dependent siderophore receptor	CDS	0.570766	0.0955446	0.198996	2.04253	1.38845	2.38187	3.53555	2.98808	2.14044
AYT36_RS09885		NAD(P)(+) transhydrogenase (Re/Si-specific) subunit beta	CDS	-0.859507	0.000135319	0.00164379	188.117	156.366	187.011	101.671	104.071	87.1817
AYT36_RS09890		NAD(P) transhydrogenase subunit alpha	CDS	-0.878323	0.00591328	0.025155	10.6892	8.46296	7.28171	5.15999	4.43944	4.77482
AYT36_RS09895		Re/Si-specific NAD(P)(+) transhydrogenase subunit alpha	CDS	-0.100827	0.470999	0.616178	127.113	114.779	134.474	109.411	124.39	117.148
AYT36_RS09900		N-formylglutamate amidohydrolase	CDS	1.70738	1.03845e-06	5.6088e-05	46.7739	42.3809	39.1307	136.835	143.855	138.305
AYT36_RS09905		tripartite tricarboxylate transporter substrate binding protein BugE	CDS	1.26891	2.02176e-06	8.62882e-05	50.5185	49.1248	39.3349	127.949	112.352	94.6732
AYT36_RS09910	gcvA	transcriptional regulator GcvA	CDS	2.14633	1.65393e-09	1.07465e-06	58.4163	66.6458	54.3747	247.489	258.341	288.63
AYT36_RS09915	mnmA	tRNA 2-thiouridine(34) synthase MnmA	CDS	0.878688	2.62773e-05	0.000493417	269.273	243.244	262.822	495.646	506.523	423.477
AYT36_RS09920		sulfite exporter TauE/SafE family protein	CDS	0.359767	0.0241256	0.0713855	46.9781	46.414	46.4124	50.0711	66.3355	62.9783
AYT36_RS09925		glutathione S-transferase	CDS	0.490762	0.0262243	0.0763539	437.645	410.586	407.572	643.47	641.243	479.952
AYT36_RS09930	purB	adenylosuccinate lyase	CDS	0.0687176	0.590735	0.717484	506.683	450.652	480.661	490.008	519.414	498.722
AYT36_RS09935		cytochrome c	CDS	-0.679836	0.00120901	0.0080718	390.191	310.948	436.222	231.34	220.948	257.676
AYT36_RS09940		cytochrome b/b6 domain-containing protein	CDS	0.4573	0.013897	0.0472439	74.8926	94.0843	83.9779	104.92	108.681	133.695
AYT36_RS09945		hypothetical protein	CDS	0.48134	0.0405982	0.10612	79.7266	90.7123	93.3012	125.655	85.63	156.911
AYT36_RS09950		DUF3053 domain-containing protein	CDS	0.340037	0.157223	0.287148	5.44674	4.82653	4.35542	5.54222	5.80542	7.16223
AYT36_RS09955		AI-2E family transporter	CDS	0.0384827	0.825263	0.891602	167.079	164.3	167.207	172.764	141.635	197.661
AYT36_RS09960		isochorismatase family protein	CDS	0.955132	0.00131006	0.00855631	208.95	205.954	214.981	591.584	299.491	330.204
AYT36_RS09965		diguanylate cyclase	CDS	0.583795	0.00945541	0.0355615	220.797	238.153	217.431	369.895	371.888	272
AYT36_RS09970		HD domain-containing protein	CDS	0.212848	0.372593	0.528491	15.9998	19.1078	13.3385	15.6711	17.1601	23.2978
AYT36_RS09975		hypothetical protein	CDS	0.923124	0.0905239	0.191695	1.42977	0.264467	1.49717	2.29333	2.04897	1.72881
AYT36_RS09980		hypothetical protein	CDS	1.27153	0.000219271	0.00235236	79.5224	73.0591	85.8153	230.002	154.1	191.487
AYT36_RS09985		hypothetical protein	CDS	0.312453	0.400193	0.55391	2.38295	3.30584	1.56523	3.34444	2.39047	3.29298
AYT36_RS09990		hypothetical protein	CDS	0.951662	0.00274989	0.0147366	106.279	81.0593	80.9155	223.982	148.209	146.702
AYT36_RS10000	egtB	ergothioneine biosynthesis protein EgtB	CDS	-1.39452	5.91735e-07	3.95065e-05	106.552	102.151	102.556	39.9422	43.3699	35.0702
AYT36_RS10005	egtD	L-histidine N(alpha)-methyltransferase	CDS	-1.32128	1.2272e-05	0.000278262	142.773	128.928	136.379	45.2933	52.9318	65.0364
AYT36_RS10010		hypothetical protein	CDS	0.269638	0.87659	0.925289	0.81701	0.528935	0.612481	0.859999	0.768365	0.740921
AYT36_RS10015		phospholipase D-like domain-containing protein	CDS	-0.282626	0.456185	0.604782	2.99571	2.04962	2.58603	1.81555	2.13435	2.30509
AYT36_RS10020		FMN-binding glutamate synthase family protein	CDS	-1.12201	2.80426e-06	0.000102901	75.5735	86.0841	74.8587	35.4511	34.9179	38.2809
AYT36_RS10025		YeeE/YedE family protein	CDS	-2.88629	1.58403e-05	0.000332508	28.1869	28.2319	24.4992	2.48444	4.86631	3.53995
AYT36_RS10030		AEC family transporter	CDS	0.272947	0.323603	0.477459	15.7955	16.0003	17.0134	15.0978	17.4163	26.4262
AYT36_RS10035		GNAT family N-acetyltransferase	CDS	0.265716	0.519323	0.658503	61.8205	83.3072	109.022	106.162	110.901	88.4989
AYT36_RS10045		DTW domain-containing protein	CDS	-0.298617	0.100428	0.207459	20.9699	17.6532	19.5994	14.3333	15.2819	17.6998
AYT36_RS10055	rnr	ribonuclease R	CDS	-0.453076	0.0100192	0.037191	1274.33	1216.22	1222.17	1006.87	895.316	809.909
AYT36_RS10060	rlmB	23S rRNA (guanosine(2251)-2'-O)-methyltransferase RlmB	CDS	-0.215971	0.164144	0.296186	36.5612	37.1577	32.3254	32.68	30.3931	28.2373
AYT36_RS10065		cystathionine gamma-synthase family protein	CDS	-0.581181	0.00352964	0.0174199	252.456	259.376	235.125	199.233	161.186	138.881
AYT36_RS10070		Fe2+-dependent dioxygenase	CDS	-0.298502	0.0900991	0.191132	93.2754	89.2578	95.4109	58.9577	93.6551	73.3511
AYT36_RS10075		HU family DNA-binding protein	CDS	-0.873101	0.00395295	0.0187216	2461.45	2279.64	2370.64	1810.68	1070.93	1001.23
AYT36_RS10085		energy transducer TonB	CDS	-0.265147	0.472263	0.617229	17.77	15.4052	9.9358	12.1355	9.81799	13.9128
AYT36_RS10090		MotA/TolQ/ExbB proton channel family protein	CDS	-1.16557	0.000534261	0.00445867	22.4678	32.5295	29.9435	11.8489	10.8425	15.1477
AYT36_RS10095		biopolymer transporter ExbD	CDS	-1.27839	5.01002e-05	0.000800105	16.953	21.8847	16.2648	8.31333	6.65916	7.7385
AYT36_RS10100		response regulator transcription factor	CDS	0.226661	0.145485	0.272437	545.627	485.099	479.708	561.962	540.246	665.182
AYT36_RS10105		ATP-binding protein	CDS	-0.305967	0.0511026	0.125781	55.2844	55.5382	57.5732	47.5866	40.4672	48.1598
AYT36_RS10110		potassium transporter Kup	CDS	-0.336634	0.583108	0.712688	175.181	159.738	173.876	150.404	125.158	127.356
AYT36_RS10115	argG	argininosuccinate synthase	CDS	-0.240453	0.208308	0.351901	1839.43	1795.6	1806.34	1693.43	1618.86	1293.73
AYT36_RS10120	argF	ornithine carbamoyltransferase	CDS	-1.637	2.50973e-06	9.72924e-05	310.396	371.973	333.666	130.911	113.462	82.3245
AYT36_RS10125		aspartate aminotransferase family protein	CDS	-0.627419	0.000399736	0.00363128	158.704	172.168	158.292	110.844	98.9483	106.857
AYT36_RS10130		DUF3579 domain-containing protein	CDS	0.156242	0.401524	0.554474	42.2122	38.4139	40.764	45.3888	38.7597	51.1235
AYT36_RS10135		LysR family transcriptional regulator	CDS	0.249941	0.448597	0.598337	9.73604	10.4465	9.66358	10.7022	14.0867	10.7022
AYT36_RS10140		SDR family oxidoreductase	CDS	-0.528702	0.0414581	0.107976	9.12328	8.79354	6.80534	5.15999	5.12243	6.83294
AYT36_RS10145		2-hydroxyacid dehydrogenase	CDS	-0.555942	0.0180016	0.0576122	60.7992	55.5382	58.9343	36.5977	40.0403	42.5618
AYT36_RS10150		tripartite tricarboxylate transporter substrate binding protein	CDS	-0.110776	0.773992	0.852171	1.77019	1.98351	2.51798	3.34444	1.36598	1.15254
AYT36_RS10155		hypothetical protein	CDS	2.53906	0.0134724	0.0463911	0	0.0661169	0.40832	0.955555	0.512243	1.39952
AYT36_RS10160		dihydrodipicolinate synthase family protein	CDS	1.23345	2.85154e-05	0.000521191	11.0296	10.9093	11.0927	23.7933	22.1972	31.6949
AYT36_RS10165		FadR/GntR family transcriptional regulator	CDS	-0.0269954	0.961688	0.978171	10.1445	10.5126	11.9093	13.8555	7.68365	10.4552
AYT36_RS10170		Ldh family oxidoreductase	CDS	-0.346013	0.18473	0.323261	6.12758	6.21498	8.43862	5.25555	6.14692	4.93947
AYT36_RS10175	araD	L-arabinonate dehydratase	CDS	-0.878967	0.000895538	0.0065324	45.9568	37.2238	45.3916	21.2133	28.3441	20.3342
AYT36_RS10180		tripartite tricarboxylate transporter substrate binding protein	CDS	-0.691855	0.0124975	0.043915	24.238	19.24	17.2175	14.4289	12.1231	11.0315
AYT36_RS10185	garL	2-dehydro-3-deoxyglucarate aldolase	CDS	-1.10048	0.0228106	0.0687033	3.06379	3.83478	3.53878	1.43333	0.682991	2.71671
AYT36_RS10190	rpsT	30S ribosomal protein S20	CDS	0.366014	0.178391	0.31492	1801.98	1884.2	1772.93	2706.61	2339.93	1989.13
AYT36_RS10195		FecR domain-containing protein	CDS	0.352545	0.12606	0.245432	452.488	484.504	485.017	698.702	605.813	511.153
AYT36_RS10200	murJ	murein biosynthesis integral membrane protein MurJ	CDS	-0.4277	0.0306758	0.0859638	40.7824	38.9428	51.1762	31.5333	29.7101	36.0581
AYT36_RS10205		3-hydroxyacyl-CoA dehydrogenase	CDS	-1.13832	1.96602e-06	8.62882e-05	157.343	142.151	138.829	68.4177	68.2137	62.4843
AYT36_RS10210	adk	adenylate kinase	CDS	-0.403511	0.0163816	0.0539359	277.239	295.146	240.501	216.338	198.665	199.555
AYT36_RS10215	kdsB	3-deoxy-manno-octulosonate cytidylyltransferase	CDS	-0.172759	0.382691	0.537793	27.506	34.3808	33.142	28.5711	22.8802	32.8475
AYT36_RS10220		Trm112 family protein	CDS	0.275781	0.652235	0.764333	6.468	5.15711	5.44427	5.25555	6.57379	8.80872
AYT36_RS10225	lpxK	tetraacyldisaccharide 4'-kinase	CDS	-1.13281	0.00130906	0.00855631	10.0084	13.2234	10.0039	3.63111	5.72005	5.76272
AYT36_RS10230		biopolymer transporter ExbD	CDS	-1.14775	5.32729e-05	0.000839616	44.8675	52.2984	50.3595	19.9711	20.2336	26.3438
AYT36_RS10235		MotA/TolQ/ExbB proton channel family protein	CDS	-0.834721	0.000163967	0.00188152	94.7051	103.076	94.1859	50.4533	49.1753	64.0485
AYT36_RS10240	xseA	exodeoxyribonuclease VII large subunit	CDS	-0.603402	0.137007	0.259903	44.3228	159.937	60.6356	70.4244	47.9801	55.9807
AYT36_RS10245	sodB	superoxide dismutase [Fe]	CDS	0.3878	0.0347113	0.0943762	2292.46	1985.49	2186.83	2832.84	3100.69	2524.98
AYT36_RS10250		chloride channel protein	CDS	-0.715476	0.000375476	0.00351835	141.956	128.201	135.426	73.9599	86.7398	86.2761
AYT36_RS10255	pcaF	3-oxoadipyl-CoA thiolase	CDS	-0.46855	0.00149516	0.00951917	324.694	298.451	297.734	218.249	223.082	224.17
AYT36_RS10260		DUF192 domain-containing protein	CDS	-0.275755	0.068826	0.156874	43.9143	52.6951	50.9039	40.6111	45.675	35.5642
AYT36_RS10265		cold-shock protein	CDS	-0.167114	0.561535	0.696047	506.342	535.282	519.656	496.22	528.208	366.097
AYT36_RS10270	clpS	ATP-dependent Clp protease adapter ClpS	CDS	-0.373101	0.189399	0.329631	274.379	119.209	130.799	125.178	141.55	138.141
AYT36_RS10275		alpha-2-macroglobulin	CDS	-0.532494	0.148938	0.276601	116.288	138.912	132.636	90.8732	92.5453	84.7119
AYT36_RS10280	pbpC	penicillin-binding protein 1C	CDS	0.159683	0.474906	0.619168	141.751	203.243	191.434	177.16	213.435	208.61
AYT36_RS10285	clpA	ATP-dependent Clp protease ATP-binding subunit ClpA	CDS	0.319011	0.252902	0.40335	2770.69	2409.36	2832.79	3215.44	4832.76	1947.63
AYT36_RS10290		PqiA/YebS family transporter subunit	CDS	-0.0691196	0.625634	0.74294	293.851	275.443	316.925	241.755	289.161	313.821
AYT36_RS10295		MlaD family protein	CDS	-0.660793	0.00021475	0.002325	461.883	438.95	467.935	299.089	271.147	295.545
AYT36_RS10300		PqiC family protein	CDS	-1.02577	0.00112738	0.00765469	42.5526	40.728	53.1497	19.1111	19.0384	28.8136
AYT36_RS10305	putA	trifunctional transcriptional regulator/proline dehydrogenase/L-glutamate gamma-semialdehyde dehydrogenase	CDS	-0.712495	0.0156015	0.052226	749.131	1433.81	1172.08	844.233	649.61	553.632
AYT36_RS10310		branched-chain amino acid ABC transporter substrate-binding protein	CDS	-0.973797	0.00479711	0.0216726	555.091	868.577	915.318	527.084	359.936	303.942
AYT36_RS10315		branched-chain amino acid ABC transporter permease	CDS	-1.04538	0.000514573	0.00436252	55.0801	97.7868	88.0611	48.3511	36.7961	31.6126
AYT36_RS10320		ABC transporter ATP-binding protein	CDS	-1.19275	0.00115881	0.00780168	141.343	261.162	229	117.438	89.0449	69.8112
AYT36_RS10325		ABC transporter ATP-binding protein	CDS	-1.24084	0.00243903	0.013384	87.9648	150.019	178.3	68.3222	64.2011	43.632
AYT36_RS10330		ABC transporter ATP-binding protein	CDS	-0.808221	0.0041656	0.0196122	37.174	72.6624	60.7036	37.7444	34.1495	25.5206
AYT36_RS10335		MFS transporter	CDS	0.109168	0.660752	0.769997	3.81272	3.83478	2.65408	3.91777	3.41495	3.78693
AYT36_RS10340		TetR/AcrR family transcriptional regulator	CDS	1.02292	0.000138277	0.00165962	17.3615	16.992	20.9604	46.6311	33.7227	32.1066
AYT36_RS10345	bapC	autotransporter BapC	CDS	-0.653658	0.0556375	0.134194	687.31	927.223	1055.3	879.492	515.573	302.131
AYT36_RS10350	amt	ammonium transporter	CDS	0.36025	0.69681	0.798278	3.54038	3.76866	8.09836	6.49777	7.76902	5.51574
AYT36_RS10355		P-II family nitrogen regulator	CDS	1.2113	0.000400977	0.00363128	3.40421	3.57031	2.99435	7.73999	6.40304	8.97337
AYT36_RS10360		accessory factor UbiK family protein	CDS	0.491298	0.0124386	0.0438039	38.8761	33.9179	35.7961	48.8288	48.5777	55.2398
AYT36_RS10365		YifB family Mg chelatase-like AAA ATPase	CDS	0.270826	0.436075	0.589243	12.2552	11.5043	10.4802	13.4733	11.7816	16.0533
AYT36_RS10370	rpmI	50S ribosomal protein L35	CDS	0.190585	0.504204	0.646364	1730.7	2375.05	1881.88	2769.68	2382.87	1680.74
AYT36_RS10375	rplT	50S ribosomal protein L20	CDS	-0.133417	0.610294	0.731603	392.71	506.653	449.697	494.308	395.537	340.083
AYT36_RS10380	pheS	phenylalanine--tRNA ligase subunit alpha	CDS	-1.26369	0.000138183	0.00165962	298.685	639.945	412.404	210.604	176.809	175.269
AYT36_RS10385	pheT	phenylalanine--tRNA ligase subunit beta	CDS	-1.35159	0.000218751	0.00235236	200.848	338.915	316.38	155.564	96.9847	82.9831
AYT36_RS10390		integration host factor subunit alpha	CDS	-0.850445	0.00430674	0.0201779	115.539	132.697	145.498	83.8021	59.1641	75.4093
AYT36_RS10395		MerR family transcriptional regulator	CDS	-0.492874	0.051343	0.126179	176.134	207.673	197.627	183.658	125.5	104.058
AYT36_RS10405		hypothetical protein	CDS	0.218738	0.419526	0.572428	106.075	86.8114	93.3012	140.275	103.815	88.9928
AYT36_RS10410		lipoprotein	CDS	0.260141	0.139474	0.263543	76.9352	64.3978	69.9589	92.4021	84.1786	76.4795
AYT36_RS10415		hypothetical protein	CDS	0.952783	0.0483262	0.120552	4.08505	7.4712	4.89985	6.78444	15.1112	9.96127
AYT36_RS10420		class I SAM-dependent methyltransferase	CDS	-0.337009	0.0202912	0.0628477	251.571	243.376	268.947	195.698	206.946	202.107
AYT36_RS10425		GNAT family N-acetyltransferase	CDS	-0.788577	0.00199916	0.0115644	21.2423	24.1327	25.9283	12.8044	12.8915	15.5593
AYT36_RS10430		DUF1090 domain-containing protein	CDS	-0.364817	0.374364	0.530181	5.24248	4.03313	6.12481	2.29333	4.01257	5.59807
AYT36_RS10435		class A beta-lactamase BOR-1	CDS	-1.96579	2.91942e-07	2.92368e-05	29.3443	25.9839	25.7242	7.16666	6.40304	7.16223
AYT36_RS10440		hypothetical protein	CDS	-0.000533388	0.998031	0.998863	43.7781	53.2241	42.8736	55.4222	47.6386	36.7991
AYT36_RS10445		Lrp/AsnC family transcriptional regulator	CDS	-1.00394	2.94197e-05	0.000533663	40.6463	37.8188	31.5768	16.9133	20.319	17.6174
AYT36_RS10450		hypothetical protein	CDS	-1.0228	2.76154e-05	0.000510566	27.0294	28.0335	28.038	14.4289	12.55	13.9128
AYT36_RS10455		hypothetical protein	CDS	0.149516	0.426697	0.580047	36.4251	45.6206	38.5182	45.2933	46.9556	41.4916
AYT36_RS10460		PLP-dependent aminotransferase family protein	CDS	-0.180241	0.214725	0.359429	81.0202	77.6873	73.7018	75.2021	71.9702	57.9565
AYT36_RS10475		hypothetical protein	CDS	0.390439	0.0438658	0.11234	87.2159	84.299	91.5999	116.482	100.314	128.097
AYT36_RS10480		endonuclease	CDS	-0.126014	0.459599	0.607115	13.5488	12.9589	13.3385	12.4222	13.0622	11.0315
AYT36_RS10485		entericidin A/B family lipoprotein	CDS	-0.321184	0.113435	0.226163	362.14	321.658	377.901	344.955	268.842	236.024
AYT36_RS10490		lipoprotein	CDS	-0.707269	0.000913688	0.00663459	82.0415	70.9434	111.812	50.0711	58.908	53.1816
AYT36_RS10495		membrane protein	CDS	-0.758971	0.0110834	0.0403444	13.2764	10.9754	13.4065	7.45333	5.8908	8.89105
AYT36_RS10500		aspartate carbamoyltransferase	CDS	-0.131451	0.579552	0.710147	562.784	505.199	477.122	502.335	452.14	456.078
AYT36_RS10505		recombination-associated protein RdgC	CDS	-0.241983	0.260629	0.411443	145.087	195.309	158.292	158.049	148.977	114.678
AYT36_RS10510		hypothetical protein	CDS	-0.677238	0.00757272	0.0300595	30.5017	34.7775	31.5087	24.94	15.0258	20.5811
AYT36_RS10515		CaiB/BaiF CoA-transferase family protein	CDS	-0.73212	0.00450326	0.0208146	10.0765	9.52083	11.0927	7.16666	5.63467	5.68039
AYT36_RS10525		hypothetical protein	CDS	-0.917065	0.0616129	0.143704	1.02126	1.91739	1.36107	0.668888	0.768365	0.823245
AYT36_RS10530		OB-fold domain-containing protein	CDS	-0.882091	0.0655936	0.150938	0.885095	1.38845	0.816641	0.668888	0.512243	0.493947
AYT36_RS10535		MaoC/PaaZ C-terminal domain-containing protein	CDS	0.0326183	0.973449	0.985546	2.24678	3.76866	3.19851	4.68222	2.90271	1.89346
AYT36_RS10540		SDR family oxidoreductase	CDS	-0.5095	0.101774	0.209113	3.81272	4.6943	3.60683	2.96222	3.24421	2.30509
AYT36_RS10545		extracellular solute-binding protein	CDS	-0.590096	0.0353077	0.0953506	14.0934	24.3971	18.5105	14.5244	13.2329	10.1259
AYT36_RS10550		iron ABC transporter permease	CDS	-0.702802	0.242948	0.39216	14.5019	8.00014	25.5881	10.9889	10.1595	8.3971
AYT36_RS10555		ABC transporter ATP-binding protein	CDS	-1.00192	0.0230235	0.0691281	6.60417	7.66956	5.17206	4.20444	2.39047	3.12833
AYT36_RS10560		enoyl-CoA hydratase/isomerase family protein	CDS	-0.493002	0.0397207	0.104394	5.78716	5.68605	5.9887	3.15333	4.69556	4.52785
AYT36_RS10565		MFS transporter	CDS	-0.522806	0.0951334	0.19857	98.9944	149.027	174.489	134.064	85.8007	74.2567
AYT36_RS10570		sensor histidine kinase	CDS	-0.543801	0.086439	0.185621	7.55735	8.46296	8.0303	3.91777	5.29318	7.24456
AYT36_RS10575		response regulator transcription factor	CDS	-0.115807	0.599275	0.724343	33.157	33.4551	32.0532	32.9666	26.9781	31.1187
AYT36_RS10580	recA	recombinase RecA	CDS	-0.0303181	0.849503	0.907458	459.705	423.875	393.757	440.32	451.201	359.264
AYT36_RS10585	recX	recombination regulator RecX	CDS	-0.135738	0.453482	0.603012	31.4549	36.8932	33.074	33.2533	28.9417	30.1308
AYT36_RS10590		LysR family transcriptional regulator	CDS	-0.756406	0.00116861	0.00785664	47.727	48.067	40.6959	33.1577	20.5751	27.0848
AYT36_RS10595	metE	5-methyltetrahydropteroyltriglutamate-- homocysteine S-methyltransferase	CDS	-1.32755	3.45901e-06	0.000118794	1474.5	1437.84	1362.91	642.897	563.894	496.664
AYT36_RS10600		DUF2889 domain-containing protein	CDS	-0.51629	0.155669	0.285285	1283.25	2807.06	1165.01	1555.83	1000.41	1118.13
AYT36_RS10605	sucC	ADP-forming succinate--CoA ligase subunit beta	CDS	-0.618615	0.0107513	0.0394515	2279.6	2224.44	1976.48	1563.77	1581.98	1074.99
AYT36_RS10610	sucD	succinate--CoA ligase subunit alpha	CDS	-0.621706	0.0105068	0.0386723	1443.11	1384.82	1266.34	943.706	907.012	810.156
AYT36_RS10615		TerC family protein	CDS	0.049805	0.85292	0.909491	219.572	256.269	261.121	311.511	274.05	177.327
AYT36_RS10620		TerC family protein	CDS	0.139152	0.567071	0.70008	375.484	380.767	347.413	442.231	408.343	364.862
AYT36_RS10625	hemC	hydroxymethylbilane synthase	CDS	0.773462	0.143729	0.26978	368.267	280.335	371.299	388.242	538.282	816.824
AYT36_RS10630		uroporphyrinogen-III synthase	CDS	0.100453	0.76722	0.84725	48.3398	52.8274	52.6053	45.2933	53.1879	66.3536
AYT36_RS10635		uroporphyrinogen-III C-methyltransferase	CDS	0.125059	0.642384	0.756477	240.337	207.21	266.769	194.551	248.523	335.884
AYT36_RS10640		heme biosynthesis HemY N-terminal domain-containing protein	CDS	-0.408674	0.148987	0.276601	157.206	158.35	174.149	89.5355	140.44	138.881
AYT36_RS10645	ppa	inorganic diphosphatase	CDS	-0.858037	0.00181335	0.0108015	1859.38	1456.29	1652.06	1138.83	742.923	858.974
AYT36_RS10650		fumarylacetoacetate hydrolase family protein	CDS	-0.349826	0.0225554	0.0681483	387.808	360.006	379.806	331.96	278.319	274.552
AYT36_RS10655		entericidin A/B family lipoprotein	CDS	-0.420335	0.14947	0.277093	18.7912	18.7111	18.9188	17.2955	14.6843	10.2082
AYT36_RS10660		membrane protein	CDS	-0.137793	0.717594	0.812117	2.38295	1.52069	2.9263	2.86666	2.13435	1.23487
AYT36_RS10665		hypothetical protein	CDS	0.257589	0.6336	0.749254	1.56594	0.528935	1.97355	1.43333	0.939112	2.46974
AYT36_RS10685		pilus assembly protein N-terminal domain-containing protein	CDS	0.83683	0.272651	0.42484	0.680842	1.12399	1.22496	0.477777	4.09794	0.823245
AYT36_RS10690		ATPase, T2SS/T4P/T4SS family	CDS	0.726919	0.160968	0.292431	1.49785	0.727285	1.56523	1.14667	2.04897	3.04601
AYT36_RS10695		type II secretion system F family protein	CDS	0.185702	0.85481	0.909691	0.0680842	0.396701	0.136107	0	0.256122	0.411623
AYT36_RS10715		homoserine kinase	CDS	-0.44189	0.0705782	0.16026	99.7434	102.481	92.4165	82.0821	78.2024	56.6393
AYT36_RS10720	dusA	tRNA dihydrouridine(20/20a) synthase DusA	CDS	0.777245	0.0931457	0.195439	80.067	102.151	66.6923	76.4444	272.343	77.7967
AYT36_RS10725		CBS domain-containing protein	CDS	0.500097	0.0605935	0.141877	929.349	766.36	922.532	1617.09	1127.79	958.175
AYT36_RS10730		YihY family inner membrane protein	CDS	0.277773	0.0578588	0.138119	352.88	298.65	341.22	439.746	373.254	390.548
AYT36_RS10735		DUF2069 domain-containing protein	CDS	0.300001	0.225703	0.372452	24.5103	28.6286	24.7034	22.1689	33.0397	40.586
AYT36_RS10740		YdiU family protein	CDS	0.153379	0.252211	0.402777	147.13	159.672	144.613	179.644	164.772	157.651
AYT36_RS10745		response regulator transcription factor	CDS	1.31745	5.47972e-05	0.000860818	216.644	273.856	258.603	754.984	633.986	478.058
AYT36_RS10750		EAL domain-containing protein	CDS	0.728234	0.000589393	0.0048102	41.4633	41.4553	45.3916	70.9022	59.5909	82.0775
AYT36_RS10755		bifunctional diguanylate cyclase/phosphodiesterase	CDS	0.459084	0.00853087	0.0329593	131.198	111.142	119.57	172.286	151.197	174.034
AYT36_RS10760	aroC	chorismate synthase	CDS	0.082929	0.562418	0.696047	253.75	245.095	279.836	271.282	276.611	276.857
AYT36_RS10765		M48 family metallopeptidase	CDS	9.17234e-05	0.999707	0.999707	81.0202	71.6707	113.513	78.9288	82.3858	104.881
AYT36_RS10770	mobB	molybdopterin-guanine dinucleotide biosynthesis protein B	CDS	-0.806152	0.0004872	0.00418209	44.7994	50.4472	43.8944	31.82	26.2098	21.569
AYT36_RS10775		gephyrin-like molybdotransferase Glp	CDS	-0.956743	0.000226305	0.00240143	77.7522	68.1004	70.2311	30.8644	36.7108	43.7143
AYT36_RS10780	mobA	molybdenum cofactor guanylyltransferase MobA	CDS	-0.25831	0.117859	0.233243	69.7863	71.0756	70.5714	54.9444	63.8596	57.9565
AYT36_RS10785	apbC	iron-sulfur cluster carrier protein ApbC	CDS	-0.138934	0.446394	0.597312	499.125	487.546	481.07	536.831	452.481	343.705
[truncated: 2,809 more rows]

## Sheet: S2 Table B
S2 Table B. Fold change differences in transcript abundance of all genes of RB50 grown either in 2% O2 or ambient air.
Locustag	Gene	Description	FeatureType	logFC	PValue	Benjamini_Hochberg_Adjusted_PValue	air_1	air_2	air_3	2percentO2_1	2percentO2_2	2percentO2_3
AYT36_RS00005	mnmG	tRNA uridine-5-carboxymethylaminomethyl(34) synthesis enzyme MnmG	CDS	0.481414	0.0631543	0.117759	1260.85	1365.58	1315.47	1718.92	1695.29	2089.12
AYT36_RS00010	rsmG	16S rRNA (guanine(527)-N(7))-methyltransferase RsmG	CDS	0.379481	0.149136	0.232381	86.6712	115.242	97.3844	130.108	125.391	133.856
AYT36_RS00015		ParA family protein	CDS	0.088588	0.660416	0.747321	330.821	320.402	326.997	321.132	330.655	388.385
AYT36_RS00020		GNAT family N-acetyltransferase	CDS	-0.303836	0.0321816	0.0686017	111.25	100.828	120.114	92.3536	91.7959	84.9515
AYT36_RS00025		ParB/RepB/Spo0J family partition protein	CDS	-0.795743	0.000782332	0.0032122	70.1948	61.6209	73.6338	41.6027	41.8287	34.9082
AYT36_RS00030		asparaginase	CDS	-0.811438	0.00737968	0.0205171	26.1443	28.9592	28.2422	17.7882	16.7504	12.938
AYT36_RS00050	tuf	elongation factor Tu	CDS	-0.523084	0.0800793	0.14194	879.852	1285.44	1082.53	678.494	801.842	779.78
AYT36_RS00060	secE	preprotein translocase subunit SecE	CDS	-0.184701	0.433347	0.542178	1842.9	2119.38	2280.95	1720.59	1974.18	1798.22
AYT36_RS00065	nusG	transcription termination/antitermination protein NusG	CDS	-0.352829	0.223111	0.321588	993.212	1276.85	1127.85	792.702	914.931	953.101
AYT36_RS00070	rplK	50S ribosomal protein L11	CDS	-1.32042	0.000477863	0.00213088	626.034	1010.33	806.433	324.545	315.892	337.69
AYT36_RS00075	rplA	50S ribosomal protein L1	CDS	-1.45105	2.4747e-05	0.000200267	638.358	985.802	839.167	334.782	290.151	276.011
AYT36_RS00080	rplJ	50S ribosomal protein L10	CDS	-1.84502	0.000165036	0.000903564	3097.97	4600.74	4252.32	1264.56	1061.05	1000.95
AYT36_RS00085	rplL	50S ribosomal protein L7/L12	CDS	-1.78005	0.000146688	0.000818965	221.001	346.585	308.894	98.9607	86.9695	69.2469
AYT36_RS00090	rpoB	DNA-directed RNA polymerase subunit beta	CDS	-1.64026	7.06849e-05	0.000453746	3291.05	4599.95	4389.79	1528.92	1291.2	1119.5
AYT36_RS00095	rpoC	DNA-directed RNA polymerase subunit beta'	CDS	-1.86412	2.51035e-05	0.000202811	2521.43	3523.17	3343.19	1059.96	747.238	771.48
AYT36_RS00100		TssQ family T6SS-associated lipoprotein	CDS	0.308622	0.13161	0.210578	27.1656	24.5294	21.8451	29.2598	28.2959	33.5249
AYT36_RS00105		hypothetical protein	CDS	0.452701	0.0100667	0.0264719	87.4201	93.2909	91.4638	114.426	134.666	123.44
AYT36_RS00110		CHASE2 domain-containing protein	CDS	-0.364889	0.0381152	0.0782618	52.2206	55.6043	54.3066	42.5466	43.1535	40.1974
AYT36_RS00115		FecR domain-containing protein	CDS	0.161371	0.237601	0.336718	60.7311	59.8358	60.9759	66.361	61.7966	74.8615
AYT36_RS00120		response regulator transcription factor	CDS	1.66473	1.42413e-06	2.46252e-05	239.384	253.228	218.792	693.959	762.663	798.984
AYT36_RS00125		winged helix-turn-helix domain-containing protein	CDS	0.183315	0.315011	0.419822	19.1317	17.3887	22.5937	21.3459	23.6587	22.133
AYT36_RS00130	dmeF	CDF family Co(II)/Ni(II) efflux transporter DmeF	CDS	0.326693	0.12117	0.197445	33.157	34.5791	35.5239	41.8205	50.5351	37.1866
AYT36_RS00135		metal/formaldehyde-sensitive transcriptional repressor	CDS	0.361789	0.113459	0.18732	14.6381	11.3721	13.7468	19.8212	17.5075	13.7517
AYT36_RS00140	rpsL	30S ribosomal protein S12	CDS	-0.960244	0.00626196	0.0178592	1231.85	1669.91	1363.52	660.561	691.498	840.157
AYT36_RS00145	rpsG	30S ribosomal protein S7	CDS	-1.20657	0.00204643	0.00713066	1032.16	1544.62	1159.22	508.961	542.921	566.913
AYT36_RS00150	fusA	elongation factor G	CDS	-1.5186	0.000286731	0.00140684	3554.88	5262.84	4500.44	1563.84	1525.99	1558.5
AYT36_RS00155	tuf	elongation factor Tu	CDS	-1.22586	0.00135967	0.00509822	613.166	956.777	823.446	329.7	339.929	353.639
AYT36_RS00160	rpsJ	30S ribosomal protein S10	CDS	-1.36562	0.000648735	0.00276951	436.079	670.822	538.847	236.112	212.929	189.595
AYT36_RS00165	rplC	50S ribosomal protein L3	CDS	-1.00638	0.000458036	0.00205582	1460.81	2104.3	1881.95	909.814	921.745	879.948
AYT36_RS00170	rplD	50S ribosomal protein L4	CDS	-1.81714	8.20889e-05	0.000516004	1184.12	1956.4	1582.24	462.567	461.44	416.214
AYT36_RS00175	rplW	50S ribosomal protein L23	CDS	-1.63912	0.000427594	0.00194277	277.375	446.289	367.761	117.838	115.455	117.093
AYT36_RS00180	rplB	50S ribosomal protein L2	CDS	-1.85154	9.91658e-06	0.000102294	1034.27	1659.27	1457.09	426.918	371.158	352.012
AYT36_RS00185	rpsS	30S ribosomal protein S19	CDS	-1.70673	0.000401751	0.00184277	347.434	548.572	450.173	148.187	132.205	131.984
AYT36_RS00190	rplV	50S ribosomal protein L22	CDS	-1.7569	0.00021774	0.00112507	592.809	947.256	760.225	241.194	215.295	224.096
AYT36_RS00195	rpsC	30S ribosomal protein S3	CDS	-1.81317	2.03057e-05	0.000175557	1114.81	1718.38	1455.05	444.706	385.448	390.093
AYT36_RS00200	rplP	50S ribosomal protein L16	CDS	-1.6408	2.0371e-05	0.00017573	367.314	543.481	474.196	166.266	137.221	140.609
AYT36_RS00205	rpmC	50S ribosomal protein L29	CDS	-1.57509	0.00073106	0.00305052	255.86	392.073	356.055	128.729	106.559	101.633
AYT36_RS00210	rpsQ	30S ribosomal protein S17	CDS	-1.38904	0.000818803	0.00332582	667.225	986.133	914.366	343.858	307.942	328.577
AYT36_RS00215		alpha/beta hydrolase	CDS	0.22895	0.37309	0.480817	7.21693	6.6778	7.41782	10.6003	7.09762	7.24203
AYT36_RS00220		NAD-dependent succinate-semialdehyde dehydrogenase	CDS	0.424343	0.0109022	0.0283893	1044	919.024	990.381	1368.82	1211.14	1383.39
AYT36_RS00230	rplN	50S ribosomal protein L14	CDS	-0.620604	0.0289731	0.0630198	762.475	1047.29	864.891	535.317	618.25	586.035
AYT36_RS00235	rplX	50S ribosomal protein L24	CDS	-1.13495	0.000244899	0.00123733	324.353	432.008	401.651	176.43	190.406	160.464
AYT36_RS00240	rplE	50S ribosomal protein L5	CDS	-1.41738	0.000205907	0.00107908	1323.49	1856.1	1665.95	609.519	646.073	558.532
AYT36_RS00245	rpsN	30S ribosomal protein S14	CDS	-1.49935	0.000526276	0.0023188	542.018	895.421	731.03	252.012	264.126	250.867
AYT36_RS00250	rpsH	30S ribosomal protein S8	CDS	-1.67561	0.000135688	0.000776488	692.212	1147.52	940.838	277.206	292.044	301.155
AYT36_RS00255	rplF	50S ribosomal protein L6	CDS	-1.70329	0.000139261	0.000789417	897.009	1394.54	1213.39	372.827	368.792	334.68
AYT36_RS00260	rplR	50S ribosomal protein L18	CDS	-1.71996	2.32483e-05	0.000191361	172.934	353.593	263.979	78.8491	84.1305	76.9771
AYT36_RS00265	rpsE	30S ribosomal protein S5	CDS	-1.85324	8.3213e-05	0.00052084	907.835	1472.55	1245.04	373.19	329.519	300.667
AYT36_RS00270	rpmD	50S ribosomal protein L30	CDS	-1.92303	2.77595e-05	0.000216547	287.383	406.156	370.483	109.125	91.512	79.9065
AYT36_RS00275	rplO	50S ribosomal protein L15	CDS	-1.71061	2.22547e-06	3.35111e-05	254.771	385.065	352.381	128.148	88.7676	86.1721
AYT36_RS00280	secY	preprotein translocase subunit SecY	CDS	-1.72594	0.000105264	0.000627796	3083.87	4626.92	4140.57	1268.12	1171.11	1143.43
AYT36_RS00285	infA	translation initiation factor IF-1	CDS	-1.20433	0.00720265	0.0201297	334.293	488.141	413.765	189.644	168.356	178.447
AYT36_RS00290	rpmJ	50S ribosomal protein L36	CDS	-1.63901	0.00120974	0.00461159	249.324	378.387	334.482	121.468	92.4584	94.9602
AYT36_RS00295	rpsM	30S ribosomal protein S13	CDS	-1.84095	2.31898e-06	3.40897e-05	290.72	433.396	358.641	114.28	91.3228	96.5876
AYT36_RS00300	rpsK	30S ribosomal protein S11	CDS	-2.18216	6.52728e-07	1.40074e-05	512.129	649.4	645.555	167.282	119.524	111.316
AYT36_RS00305	rpsD	30S ribosomal protein S4	CDS	-1.56436	3.12881e-05	0.000236854	964.277	1322.54	1187.94	417.189	376.553	381.143
AYT36_RS00310	rpoA	DNA-directed RNA polymerase subunit alpha	CDS	-1.99102	3.96658e-06	5.08463e-05	945.758	1260.58	1228.23	349.666	257.312	256.97
AYT36_RS00315	rplQ	50S ribosomal protein L17	CDS	-0.932884	0.0163041	0.0394631	961.894	1373.38	1503.44	796.768	596.579	617.363
AYT36_RS00320		HIT family protein	CDS	1.37957	0.00224975	0.00771916	43.2335	45.3562	42.8056	96.7099	120.66	124.579
AYT36_RS00325		divalent-cation tolerance protein CutA	CDS	1.24557	0.00060134	0.00259483	71.8288	80.6626	77.0365	163.724	172.898	207.659
AYT36_RS00330	dsbD	protein-disulfide reductase DsbD	CDS	0.328366	0.0193501	0.0454116	242.448	257.591	266.497	316.776	331.601	314.093
AYT36_RS00335		DMT family transporter	CDS	0.150335	0.387334	0.494813	52.4248	60.4308	56.9607	52.4208	65.7713	70.3047
AYT36_RS00340	hemB	porphobilinogen synthase	CDS	0.756384	0.00113646	0.00438592	234.891	229.095	227.775	393.156	371.158	404.252
AYT36_RS00345	yihA	ribosome biogenesis GTP-binding protein YihA/YsxC	CDS	0.813039	0.000253739	0.00127453	72.7139	74.9104	76.7642	131.996	134.098	128.16
AYT36_RS00350		c-type cytochrome	CDS	-0.0613664	0.656573	0.744549	388.216	392.47	396.003	370.504	337.374	419.794
AYT36_RS00355		cytochrome c biogenesis protein ResB	CDS	-0.21332	0.189453	0.281951	223.725	223.607	227.298	175.341	191.257	215.308
AYT36_RS00360	ccsB	c-type cytochrome biogenesis protein CcsB	CDS	0.474315	0.00626393	0.0178592	222.499	199.475	224.44	269.655	294.693	333.703
AYT36_RS00365	lysA	diaminopimelate decarboxylase	CDS	-0.546293	0.00262487	0.00878063	166.602	160.995	148.016	121.468	96.5277	107.654
AYT36_RS00375	cyaY	iron donor protein CyaY	CDS	0.666173	0.00543657	0.015906	195.266	170.714	169.861	279.094	258.827	312.384
AYT36_RS00380		PBP1A family penicillin-binding protein	CDS	0.119509	0.385659	0.493071	312.575	315.377	310.051	355.329	331.033	332.645
AYT36_RS00385		shikimate kinase	CDS	1.51113	4.20605e-05	0.000297331	63.5907	67.1747	73.5657	200.971	185.863	195.616
AYT36_RS00390	aroB	3-dehydroquinate synthase	CDS	0.0347221	0.786698	0.851725	101.445	107.175	104.666	116.459	103.057	101.388
AYT36_RS00395		deoxyguanosinetriphosphate triphosphohydrolase	CDS	0.31606	0.0267713	0.0591133	135.283	138.912	146.383	182.82	175.832	164.939
AYT36_RS00400		glutathione S-transferase family protein	CDS	0.719624	0.000777193	0.00320409	26.6209	29.2898	29.5352	43.1274	48.5477	49.0668
AYT36_RS00405	uvrA	excinuclease ABC subunit UvrA	CDS	0.263513	0.0911127	0.157603	298.141	304.27	296.917	363.751	332.453	383.34
AYT36_RS00410		MFS transporter	CDS	-0.484471	0.12526	0.202577	9.12328	9.38859	11.2288	7.1879	8.13861	5.9401
AYT36_RS00415	ssb	single-stranded DNA-binding protein	CDS	-0.169045	0.320867	0.425609	118.671	138.383	132.092	113.336	120.66	112.129
AYT36_RS00420		TonB-dependent receptor	CDS	0.480969	0.59469	0.69234	9.94029	11.0415	9.45942	10.3099	16.3719	15.8674
AYT36_RS00425		2,4'-dihydroxyacetophenone dioxygenase family protein	CDS	0.764222	0.0751769	0.135296	1.02126	1.45457	1.76939	2.68639	2.08197	2.44114
AYT36_RS00430		aldolase/citrate lyase family protein	CDS	0.587671	0.0784065	0.139386	4.35739	4.82653	2.72214	5.7358	6.90835	5.28913
AYT36_RS00435		tripartite tricarboxylate transporter substrate-binding protein	CDS	1.41565	0.000132255	0.000761376	9.87221	6.54557	12.3857	30.6393	23.6587	22.5398
AYT36_RS00440		GntR family transcriptional regulator	CDS	0.552086	0.010321	0.0270666	78.7734	80.5303	67.2368	88.3603	117.063	126.776
AYT36_RS00445		LysR family transcriptional regulator	CDS	0.427125	0.0190513	0.0448261	17.4976	18.645	21.0966	26.2104	24.7944	25.9574
AYT36_RS00450		amidohydrolase family protein	CDS	1.15046	0.0135463	0.0339682	1.97444	2.11574	4.9679	3.77546	7.94934	8.4626
AYT36_RS00455		tripartite tricarboxylate transporter substrate binding protein	CDS	1.17273	0.0554469	0.105977	1.08935	0.991753	0.612481	0.653445	2.08197	3.41759
AYT36_RS00460		glycosyltransferase family 4 protein	CDS	3.73026	8.68017e-10	3.79324e-07	8.91903	9.58694	6.87339	106.584	119.713	110.909
AYT36_RS00465		PhoP regulatory network YrbL family protein	CDS	0.437569	0.0120515	0.0308311	33.3613	33.5212	34.1628	49.7345	43.816	43.2895
AYT36_RS00470		LysR family transcriptional regulator	CDS	0.576176	0.0353392	0.0736988	4.97015	4.16536	3.60683	6.89748	6.90835	5.20776
AYT36_RS00475		ABC transporter substrate-binding protein	CDS	0.839731	0.0014369	0.00534611	3.81272	4.23148	5.44427	9.00303	8.23324	6.91655
AYT36_RS00480		ABC transporter permease	CDS	-0.116051	0.725867	0.80178	1.83827	3.63643	2.85824	2.32336	2.27124	3.0921
AYT36_RS00485		ABC transporter ATP-binding protein	CDS	-0.414246	0.100532	0.170221	4.83398	6.6778	5.03595	4.71933	4.35321	3.33622
AYT36_RS00490		FAD-binding oxidoreductase	CDS	-0.348653	0.299005	0.404572	6.05949	8.59519	6.80534	6.46185	4.82638	5.53324
AYT36_RS00500		TetR/AcrR family transcriptional regulator	CDS	2.29321	8.90124e-08	3.97145e-06	21.9231	26.1823	22.1854	117.112	126.811	100.738
AYT36_RS00505		malate synthase G	CDS	0.679927	0.000581883	0.00251539	200.712	191.871	202.255	343.204	296.397	313.36
AYT36_RS00510	glcC	transcriptional regulator GlcC	CDS	1.58852	1.58232e-07	5.47208e-06	27.9826	29.5542	33.3462	106.439	91.3228	75.5938
AYT36_RS00515		saccharopine dehydrogenase NADP-binding domain-containing protein	CDS	3.59014	1.45322e-08	1.29363e-06	12.936	12.8267	9.39137	145.501	125.675	152.49
AYT36_RS00520		DUF4148 domain-containing protein	CDS	1.30469	0.000200093	0.0010512	15.9317	16.1325	14.6995	41.8205	35.3935	38.3258
AYT36_RS00525	ubiA	4-hydroxybenzoate octaprenyltransferase	CDS	0.413618	0.0191704	0.0450842	104.577	119.209	118.957	159.078	163.056	134.425
AYT36_RS00530		PLP-dependent aminotransferase family protein	CDS	1.62	6.79101e-08	3.32979e-06	195.266	186.119	176.871	571.257	563.173	581.56
AYT36_RS00535		GAF domain-containing protein	CDS	0.466051	0.00395469	0.0122599	28.0507	26.579	28.038	36.8834	39.6521	37.6749
AYT36_RS00540	dapA	4-hydroxy-tetrahydrodipicolinate synthase	CDS	0.525019	0.018142	0.0431725	28.3911	22.7442	24.227	40.1506	34.9203	33.3622
AYT36_RS00545		sterol desaturase family protein	CDS	0.00426533	0.984649	0.990063	18.3147	26.3145	21.3007	24.1775	22.3339	19.6105
AYT36_RS00550		fatty acid desaturase	CDS	-0.231564	0.358614	0.466034	7.96585	8.46296	10.6163	7.1153	9.27423	6.67244
AYT36_RS00555		beta-ketoacyl-ACP synthase III	CDS	-0.0666261	0.685918	0.769272	17.7019	18.9755	19.6674	14.521	19.2109	20.0987
AYT36_RS00560		hypothetical protein	CDS	0.00155442	0.993911	0.995734	20.4253	17.521	18.3064	20.1842	17.886	18.2271
AYT36_RS00565		amino acid permease	CDS	0.841048	0.00594083	0.0171311	61.7524	46.6124	54.5108	98.8155	105.423	87.5554
AYT36_RS00570		class I SAM-dependent methyltransferase	CDS	0.880431	0.000126255	0.000730333	127.862	104.002	108.885	196.179	218.607	212.542
AYT36_RS00575	bcfA	inverse autotransporter colonization factor BcfA	CDS	0.0835062	0.600544	0.697192	2979.71	2875.55	2881.25	2976.44	3219.58	3061.1
AYT36_RS00580		GMC family oxidoreductase N-terminal domain-containing protein	CDS	-0.476695	0.0153914	0.0377172	170.415	177.987	173.06	117.765	134.76	122.22
AYT36_RS00585		putative Na+/H+ antiporter	CDS	-0.0623965	0.674821	0.759687	132.151	147.441	154.822	145.355	132.489	138.168
AYT36_RS00590		FmdB family zinc ribbon protein	CDS	0.242835	0.246468	0.346425	141.07	144.003	154.005	151.962	178.765	188.863
AYT36_RS00595		DUF502 domain-containing protein	CDS	-0.86991	1.84395e-05	0.00016354	102.058	112.729	110.791	59.6087	53.0902	65.4224
AYT36_RS00600	aspS	aspartate--tRNA ligase	CDS	-1.93775	4.78298e-07	1.12705e-05	802.509	911.487	842.501	231.32	205.263	230.687
AYT36_RS00605		endonuclease/exonuclease/phosphatase family protein	CDS	-0.189897	0.174583	0.264655	308.285	269.955	322.097	274.955	270.467	243.869
AYT36_RS00610	clsB	cardiolipin synthase ClsB	CDS	-0.996342	1.18432e-05	0.0001169	69.3778	69.6872	74.4504	37.1012	31.892	38.0003
AYT36_RS00615		DMT family transporter	CDS	2.58701	1.47113e-10	1.76793e-07	15.6594	16.3309	16.2648	93.5879	102.111	94.3906
AYT36_RS00620		MFS transporter	CDS	3.43415	1.91439e-09	4.60122e-07	40.8505	34.5791	41.8528	481.154	425.479	361.288
AYT36_RS00625		carbon monoxide dehydrogenase subunit G	CDS	2.29847	1.2132e-07	4.45181e-06	122.824	122.448	133.521	594.055	595.065	674.404
AYT36_RS00630		NAD-dependent epimerase/dehydratase family protein	CDS	0.261361	0.316058	0.420506	528.606	525.563	471.882	579.969	544.246	704.919
AYT36_RS00635		DegT/DnrJ/EryC1/StrS family aminotransferase	CDS	-0.629336	0.00633717	0.018036	272.745	293.691	283.102	174.833	166.368	207.985
AYT36_RS00640	asnB	asparagine synthase (glutamine-hydrolyzing)	CDS	-0.705141	0.01576	0.0384559	659.94	749.897	724.02	396.714	431.252	480.904
AYT36_RS00645		NAD(P)-dependent oxidoreductase	CDS	-1.64056	0.000142581	0.0008035	98.4498	128.796	113.105	35.2135	38.1379	35.8033
AYT36_RS00650		metallophosphoesterase family protein	CDS	-0.743863	0.00895775	0.0241638	110.433	134.283	120.727	62.5129	76.4651	79.2555
AYT36_RS00655		ATP-grasp domain-containing protein	CDS	-1.10711	0.000918013	0.00365305	240.95	256.533	238.867	119	105.707	117.093
AYT36_RS00660		class I SAM-dependent methyltransferase	CDS	-1.44986	0.000328093	0.00157086	311.826	322.981	334.278	120.016	106.938	127.753
AYT36_RS00665		hypothetical protein	CDS	-0.537047	0.0528766	0.10178	289.017	325.229	293.514	196.978	211.698	216.936
AYT36_RS00670		formyltransferase family protein	CDS	-0.69809	0.0259735	0.0575961	183.827	218.45	197.151	125.026	117.253	127.183
AYT36_RS00675		glycosyltransferase family 1 protein	CDS	-0.482699	0.164993	0.252426	505.661	588.903	528.231	377.183	387.625	396.522
AYT36_RS00680		ABC transporter ATP-binding protein	CDS	-1.24021	0.00177566	0.00635448	165.036	191.607	160.606	74.2024	64.1625	80.5575
AYT36_RS00685		ABC transporter ATP-binding protein	CDS	-1.06019	0.00120006	0.00458552	157.343	182.747	160.266	77.76	76.0865	86.0907
AYT36_RS00690		ABC transporter permease	CDS	-1.03594	0.0024277	0.00824149	179.947	185.854	182.043	90.7563	87.632	88.776
AYT36_RS00695		hypothetical protein	CDS	-1.6122	9.19276e-05	0.000562209	378.276	412.966	383.005	143.032	113.751	127.265
AYT36_RS00700		glycosyltransferase	CDS	-0.90104	0.00421748	0.0129288	413.68	498.19	429.009	249.398	220.026	248.589
AYT36_RS00705	asnB	asparagine synthase (glutamine-hydrolyzing)	CDS	-0.386857	0.170671	0.259871	446.973	530.852	446.975	348.141	350.055	391.477
AYT36_RS00710		NAD-dependent epimerase/dehydratase family protein	CDS	-1.00257	0.000723259	0.00302322	425.594	393.065	373.613	186.885	188.797	219.377
AYT36_RS00715		NAD-dependent epimerase/dehydratase family protein	CDS	-1.47463	2.13873e-05	0.000181002	338.923	336.469	281.809	118.782	98.9882	126.614
AYT36_RS00720		SDR family oxidoreductase	CDS	-1.36418	7.45046e-05	0.000474362	524.997	502.885	473.243	204.238	167.599	211.24
AYT36_RS00725		transglutaminase domain-containing protein	CDS	1.84785	9.21603e-06	9.60986e-05	53.2419	60.6953	58.7301	183.546	212.361	225.724
AYT36_RS00730		hypothetical protein	CDS	3.12536	6.61934e-08	3.3108e-06	25.5316	40.6619	20.7563	225.293	261.571	272.187
AYT36_RS00735	asnB	asparagine synthase (glutamine-hydrolyzing)	CDS	1.79981	1.62828e-08	1.39771e-06	94.7051	111.01	96.4317	347.415	349.392	355.267
AYT36_RS00740		hypothetical protein	CDS	0.228331	0.0909002	0.157306	67.5395	65.8524	64.6507	75.9449	70.6923	85.3584
AYT36_RS00745		glycosyltransferase	CDS	0.250988	0.157767	0.243462	110.433	89.6545	94.1179	111.304	106.654	132.147
AYT36_RS00750	wlbL	O-antigen biosynthesis protein WlbL	CDS	-0.835386	0.00112078	0.00433435	323.536	337.791	319.579	174.034	181.131	194.558
AYT36_RS00755		hypothetical protein	CDS	-0.456626	0.044942	0.089419	181.104	177.92	171.699	115.878	135.139	135.727
AYT36_RS00760	wlbI	O-antigen biosynthesis protein WlbI	CDS	0.0335115	0.851819	0.897728	75.5735	71.0756	70.4353	65.4172	72.3958	84.3819
AYT36_RS00765	wlbH	O-antigen biosynthesis protein WlbH	CDS	0.30014	0.0859052	0.150326	246.261	269.294	233.627	289.694	300.845	331.913
AYT36_RS00770	wlbG	O-antigen biosynthesis protein WlbG	CDS	-0.0127235	0.942729	0.961532	80.7479	75.9683	61.9286	70.5721	70.3138	75.8379
AYT36_RS00775	wlbF	O-antigen biosynthesis aminotransferase WlbF	CDS	-0.328518	0.0199242	0.0465155	86.7393	85.1585	83.7057	69.9187	66.2445	67.3753
AYT36_RS00780	wlbE	O-antigen biosynthesis protein WlbE	CDS	-1.31814	4.6455e-06	5.69666e-05	30.2975	36.4965	31.2365	11.1812	12.5865	15.5419
AYT36_RS00785	wlbD	O-antigen biosynthesis protein WlbD	CDS	-1.05276	1.68558e-05	0.000152018	77.2075	91.3074	82.0724	38.8437	39.4628	42.4758
AYT36_RS00790	wlbC	O-antigen biosynthesis protein WlbC	CDS	-0.994382	2.17532e-05	0.000183068	80.3394	95.4727	87.4486	46.1042	43.6267	42.3944
AYT36_RS00795	wlbB	O-antigen biosynthesis protein WlbB	CDS	-0.651118	0.005974	0.0172164	24.3061	26.1162	24.9756	17.3526	11.6401	18.9595
AYT36_RS00800	wlbA	O-antigen biosynthesis protein WlbA	CDS	0.153256	0.390124	0.497302	136.168	153.523	127.872	155.593	139.019	169.74
AYT36_RS00805	waaC	lipopolysaccharide heptosyltransferase I	CDS	-0.0793631	0.646964	0.736433	76.8671	98.0513	95.4109	73.1133	90.6603	92.1122
AYT36_RS00810		3-deoxy-D-manno-octulosonic acid transferase	CDS	-1.33231	6.6406e-05	0.000433714	10.6211	12.2316	12.3857	4.57412	4.35321	5.04501
AYT36_RS00815		hypothetical protein	CDS	2.45302	1.00831e-07	4.13988e-06	66.314	64.6623	64.5146	329.7	333.588	407.263
AYT36_RS00825		type III pantothenate kinase	CDS	-1.06772	0.0297931	0.0645406	6.94459	7.93402	8.09836	4.06588	3.7854	3.0921
AYT36_RS00830		biotin--[acetyl-CoA-carboxylase] ligase	CDS	-1.0401	0.00360358	0.0113664	19.404	25.9839	21.1646	13.2867	11.0723	7.97438
AYT36_RS00835		ABC transporter permease	CDS	0.793114	0.000113819	0.000670497	44.6632	45.4884	42.9417	76.8888	73.4367	80.3134
AYT36_RS00840		ATP-binding cassette domain-containing protein	CDS	0.574257	0.00289569	0.00955357	43.642	34.8436	38.9946	61.6417	51.0083	62.249
AYT36_RS00845		MlaD family protein	CDS	0.658068	0.005095	0.0150681	47.2504	43.3727	53.2178	84.9479	72.7743	69.2469
AYT36_RS00850		ABC-type transport auxiliary lipoprotein family protein	CDS	0.280527	0.360851	0.468052	6.12758	7.14062	6.66923	6.31664	8.32788	9.6018
AYT36_RS00855		alpha/beta family hydrolase	CDS	-0.382509	0.010775	0.0280886	69.1736	66.2491	64.3105	51.6948	46.655	54.8442
AYT36_RS00860		D-alanyl-D-alanine carboxypeptidase family protein	CDS	-0.572268	0.00197244	0.00692722	590.154	597.498	590.636	430.621	349.866	415.481
AYT36_RS00865		D-amino acid aminotransferase	CDS	-1.20918	6.49965e-06	7.40375e-05	128.271	140.3	121.407	50.1701	57.0649	61.4352
AYT36_RS00870		YbeD family protein	CDS	-0.139222	0.490186	0.596085	104.918	102.878	97.6566	88.2877	87.9159	101.144
AYT36_RS00875	lipB	lipoyl(octanoyl) transferase LipB	CDS	-0.28948	0.0657326	0.12181	73.2586	66.7119	74.6546	61.1335	59.62	54.8442
AYT36_RS00880	lipA	lipoyl synthase	CDS	-0.14475	0.446971	0.55519	503.959	509.959	508.019	459.445	406.741	510.441
AYT36_RS00885	rfbC	dTDP-4-dehydrorhamnose 3,5-epimerase	CDS	0.496877	0.00598819	0.0172297	38.4676	32.265	36.8169	46.685	49.6834	55.4138
AYT36_RS00890	rfbD	dTDP-4-dehydrorhamnose reductase	CDS	0.0768717	0.658446	0.745862	34.4506	33.9841	30.8962	39.8602	29.7154	35.1523
AYT36_RS00895	rfbB	dTDP-glucose 4,6-dehydratase	CDS	0.565818	0.00125856	0.00475997	52.9014	61.2242	57.7773	93.2975	81.5753	79.581
AYT36_RS00900		cob(I)yrinic acid a,c-diamide adenosyltransferase	CDS	-0.338292	0.29911	0.404572	10.7573	14.6779	16.8772	14.158	10.9777	8.29986
AYT36_RS00905		copper-binding protein	CDS	0.978765	0.00198258	0.00694626	46.8419	49.5215	53.49	89.0864	95.7706	110.502
AYT36_RS00910	hslU	ATP-dependent protease ATPase subunit HslU	CDS	-0.457426	0.158103	0.243668	527.993	854.626	787.582	485.365	548.599	546.57
AYT36_RS00915	hslV	ATP-dependent protease subunit HslV	CDS	-0.160252	0.546635	0.648169	145.087	259.178	238.391	205.545	204.695	164.858
AYT36_RS00920	dksA	RNA polymerase-binding protein DksA	CDS	-0.78952	0.0236256	0.0535098	446.564	669.764	567.974	306.756	317.69	349.977
AYT36_RS00925		GTP-binding protein	CDS	-0.398481	0.181697	0.273455	1892.47	2565	2266.25	1633.25	1523.53	1944.2
AYT36_RS00930		Fur family transcriptional regulator	CDS	0.635727	0.0091948	0.0247198	33.3613	34.4469	33.9587	55.9785	56.5917	45.5679
AYT36_RS00935	aztA	zinc ABC transporter ATP-binding protein AztA	CDS	1.27169	0.233686	0.332444	0	0.396701	0.20416	0.29042	0.75708	0.488227
AYT36_RS00940		metal ABC transporter permease	CDS	0.586056	0.256844	0.3587	0.953179	1.05787	1.29301	2.32336	1.13562	1.46468
AYT36_RS00945		metal ABC transporter substrate-binding protein	CDS	0.135417	0.706055	0.784876	2.38295	2.44632	2.17771	2.54118	2.55514	2.60388
AYT36_RS00955		nickel transporter	CDS	0.85502	0.278127	0.382808	0.885095	0.661169	0.40832	0.58084	1.04098	1.95291
AYT36_RS00960		TonB-dependent receptor	CDS	0.693815	0.0412616	0.0834702	1.56594	2.64467	1.9055	3.55765	3.59613	2.76662
AYT36_RS00965	xerC	tyrosine recombinase XerC	CDS	0.839203	0.0230893	0.0524282	11.5743	18.3805	15.5842	26.3556	28.9583	26.2015
AYT36_RS00970		DUF484 family protein	CDS	0.697317	0.00035754	0.00168006	147.947	154.383	152.099	275.028	219.08	242.73
AYT36_RS00975	dapF	diaminopimelate epimerase	CDS	0.921563	5.88956e-05	0.00039321	89.4626	95.5389	100.175	203.512	174.98	161.685
AYT36_RS00980		lysophospholipid acyltransferase family protein	CDS	-1.40281	1.62746e-06	2.67917e-05	32.6123	30.9427	38.1099	11.399	13.6274	13.4262
AYT36_RS00985		lysophospholipid acyltransferase family protein	CDS	-0.633383	0.0202224	0.0470747	22.7401	21.4219	20.7563	15.8279	13.6274	12.3684
AYT36_RS00990	metK	methionine adenosyltransferase	CDS	-0.27807	0.172351	0.261849	489.253	476.306	446.703	353.804	374.565	436.312
AYT36_RS00995		DUF1289 domain-containing protein	CDS	0.482606	0.051062	0.0991337	25.055	28.5625	26.8811	38.9163	34.8257	38.7327
AYT36_RS01000		glycosyltransferase family 1 protein	CDS	0.443964	0.0824224	0.145503	10.0084	8.79354	6.87339	11.8346	11.5455	11.5547
AYT36_RS01005	ahcY	adenosylhomocysteinase	CDS	-1.97878	5.46239e-07	1.23276e-05	2825.7	2085.92	1883.11	562.98	533.552	627.29
AYT36_RS01010		phage holin family protein	CDS	-0.49483	0.0414997	0.0837134	501.849	383.279	387.7	311.911	265.83	325.485
AYT36_RS01015	metF	methylenetetrahydrofolate reductase [NAD(P)H]	CDS	-0.755	0.000912901	0.00363874	531.261	469.43	423.156	269.147	270.94	303.596
AYT36_RS01020		LysR family transcriptional regulator	CDS	0.684314	0.000892687	0.00357716	26.1443	20.364	20.8924	36.0847	34.6364	37.5935
AYT36_RS01025		histone deacetylase family protein	CDS	0.458224	0.0364483	0.0754228	5.78716	7.20674	5.64843	9.43866	8.61178	7.56752
AYT36_RS01030		MFS transporter	CDS	1.29971	2.17401e-05	0.000183068	9.87221	13.3556	12.0455	28.0256	29.2422	29.6191
AYT36_RS01035		5-formyltetrahydrofolate cyclo-ligase	CDS	0.605758	0.0192677	0.0452688	26.4167	26.9757	24.159	43.2	42.775	32.0602
AYT36_RS01040		lytic transglycosylase domain-containing protein	CDS	-0.779844	3.19303e-05	0.000239124	144.475	150.614	154.209	87.1987	88.9569	85.5211
AYT36_RS01045		CCA tRNA nucleotidyltransferase	CDS	-0.936694	0.0016409	0.00597203	24.238	23.8682	25.1798	11.6168	12.5865	14.0772
AYT36_RS01050		SAM-dependent methyltransferase	CDS	1.14136	0.00300666	0.0098053	29.072	29.2898	32.3254	76.0901	70.0299	53.9491
AYT36_RS01055		DEAD/DEAH box helicase	CDS	1.5995	1.6536e-05	0.000150487	179.47	250.517	157.339	477.959	716.765	585.222
AYT36_RS01060		uracil-DNA glycosylase	CDS	0.832153	0.000230472	0.00118111	17.9061	20.8929	14.9037	31.2928	31.7974	32.5485
AYT36_RS01065		HAD family phosphatase	CDS	0.0446323	0.825472	0.878663	28.323	31.67	26.9491	27.2269	27.5388	34.9082
AYT36_RS01070		5'-methylthioadenosine/adenosylhomocysteine nucleosidase	CDS	0.0366764	0.893283	0.929239	3.40421	3.50419	3.74294	4.2837	3.7854	2.84799
AYT36_RS01075		thioredoxin family protein	CDS	0.406266	0.201053	0.296279	7.55735	6.81004	6.66923	9.51126	8.51715	9.84591
AYT36_RS01080		AraC family transcriptional regulator	CDS	0.429649	0.142245	0.223967	6.33183	6.14887	3.53878	6.31664	7.47616	7.81163
AYT36_RS01085		Fur family transcriptional regulator	CDS	0.704217	0.0481407	0.0943384	1.83827	1.65292	1.08885	1.81513	2.93368	2.76662
AYT36_RS01090		hypothetical protein	CDS	1.16569	0.000173703	0.000939247	7.82968	6.14887	10.0719	17.4978	16.3719	20.0987
AYT36_RS01095	nhaA	Na+/H+ antiporter NhaA	CDS	0.208677	0.213782	0.310937	572.384	548.439	584.238	546.426	693.958	730.062
AYT36_RS01100		hypothetical protein	CDS	-2.32605	2.49092e-06	3.58499e-05	35.8804	40.4635	46.9569	11.9072	7.47616	5.12638
AYT36_RS01105		glycosyltransferase family 4 protein	CDS	-2.39483	2.7465e-05	0.000215374	24.6465	25.0583	23.9548	6.53445	4.73175	2.68525
AYT36_RS01110		HIT family protein	CDS	-1.11226	2.37245e-05	0.000193952	44.3228	38.0833	38.178	21.2007	18.927	15.6233
AYT36_RS01115		GNAT family N-acetyltransferase	CDS	-0.77816	0.00330339	0.0105863	57.2588	63.1416	49.1346	31.801	30.0939	36.9425
AYT36_RS01120	pap	polyphosphate:AMP phosphotransferase	CDS	0.0235788	0.895199	0.930355	66.2459	57.4555	59.4106	64.9089	61.3235	59.8892
AYT36_RS01125		MBL fold metallo-hydrolase	CDS	0.236149	0.457518	0.564907	14.9785	16.1325	13.6107	19.676	16.4665	16.5183
AYT36_RS01130		metalloregulator ArsR/SmtB family transcription factor	CDS	1.05392	0.000342699	0.00161855	10.6211	11.8349	12.726	21.6363	26.971	24.4927
AYT36_RS01135		hypothetical protein	CDS	0.140221	0.742396	0.815143	2.17869	2.90914	3.0624	3.26723	3.02832	2.68525
AYT36_RS01140		DUF6691 family protein	CDS	0.25118	0.478645	0.58501	0.748926	1.1901	0.816641	0.871261	1.04098	1.38331
AYT36_RS01145		AMP-binding protein	CDS	0.921345	0.141704	0.223261	0.136168	0.859519	0.952748	0.798656	1.23025	1.70879
AYT36_RS01150		ABC transporter ATP-binding protein	CDS	0.543369	0.113109	0.186908	2.11061	1.45457	2.79019	3.41244	1.98733	3.82445
AYT36_RS01155		ABC transporter substrate-binding protein	CDS	0.509722	0.201212	0.29639	2.51912	3.04138	2.99435	6.09882	2.93368	3.0921
AYT36_RS01160		branched-chain amino acid ABC transporter permease	CDS	0.0969286	0.786245	0.851618	2.5872	4.56206	1.63328	3.26723	3.88003	2.27839
AYT36_RS01165		branched-chain amino acid ABC transporter permease	CDS	0.393715	0.194816	0.28877	3.8808	4.09924	4.01515	4.71933	4.44784	6.59107
AYT36_RS01170		ABC transporter ATP-binding protein	CDS	0.61345	0.175343	0.265723	0.81701	0.859519	0.612481	1.3795	1.32489	0.813712
AYT36_RS01175		AMP-binding protein	CDS	1.10531	0.00245388	0.00831863	3.60846	7.53732	5.64843	10.7455	15.1416	10.3341
AYT36_RS01180		Crp/Fnr family transcriptional regulator	CDS	0.727008	0.00121923	0.0046404	191.657	146.052	166.05	268.784	282.864	282.195
AYT36_RS01185		LysE family transporter	CDS	1.3414	0.000236663	0.0012064	128.611	138.779	127.736	301.892	376.458	322.962
AYT36_RS01190		LysR family transcriptional regulator ArgP	CDS	0.557262	0.240584	0.340058	7.7616	10.777	11.9774	17.7882	16.4665	10.6596
AYT36_RS01195		copper chaperone PCu(A)C	CDS	-0.462329	0.0339144	0.0713777	454.19	344.799	367.761	304.941	260.246	281.626
AYT36_RS01200		tripartite tricarboxylate transporter substrate binding protein	CDS	0.51403	0.00648938	0.018393	28.2549	31.67	23.4784	38.6985	40.8823	39.5464
AYT36_RS01205		YggS family pyridoxal phosphate-dependent enzyme	CDS	1.79222	1.05131e-08	1.09862e-06	71.2161	65.7202	70.9117	247.583	236.777	235.57
AYT36_RS01210		PLP-dependent aminotransferase family protein	CDS	-0.211332	0.343935	0.450613	79.5224	81.9849	79.4864	68.4666	76.5597	63.144
AYT36_RS01215		amino acid ABC transporter substrate-binding protein	CDS	-0.384056	0.0161641	0.0391887	214.397	205.359	212.735	157.698	153.309	173.646
AYT36_RS01220		membrane protein	CDS	0.324641	0.0227047	0.0517013	54.1269	50.1827	48.9985	61.1335	64.0679	66.8057
AYT36_RS01225		hydroxymethylglutaryl-CoA lyase	CDS	1.11471	3.87786e-06	4.98419e-05	73.8714	75.5054	68.1895	153.342	168.45	149.397
AYT36_RS01230	dprA	DNA-processing protein DprA	CDS	0.57583	0.0407718	0.0826265	5.51482	5.95052	6.32897	10.2373	8.13861	8.13712
AYT36_RS01235		Lrp/AsnC family transcriptional regulator	CDS	0.491386	0.00935857	0.0249859	26.7571	25.1244	26.6769	38.9163	39.5574	31.9789
AYT36_RS01240	kynU	kynureninase	CDS	1.19667	3.60674e-05	0.000263489	39.4888	32.8601	36.3405	99.9046	75.3294	73.885
AYT36_RS01245	def	peptide deformylase	CDS	0.96483	2.99047e-05	0.000228178	304.064	311.807	344.759	651.34	665.473	558.206
AYT36_RS01250	fmt	methionyl-tRNA formyltransferase	CDS	-0.591025	0.184114	0.275593	7.82968	8.26461	11.6371	6.60706	7.00299	4.8009
AYT36_RS01255		pyridoxamine 5'-phosphate oxidase family protein	CDS	-0.316567	0.171629	0.261	19.8125	23.3392	22.7298	19.1677	17.0343	16.6811
AYT36_RS01260		HAD hydrolase-like protein	CDS	0.0776057	0.597906	0.69457	28.5954	26.3806	25.9964	27.8803	27.5388	30.026
AYT36_RS01265		hypothetical protein	CDS	-0.255191	0.12671	0.2041	99.3349	92.8281	92.961	85.7466	75.9919	77.1399
AYT36_RS01270		TIGR00730 family Rossman fold protein	CDS	0.299993	0.073065	0.132437	109.479	115.374	98.9497	133.956	124.729	139.958
AYT36_RS01275		ferritin-like domain-containing protein	CDS	1.88896	2.08637e-07	6.47045e-06	117.037	94.5471	94.9345	337.904	372.578	424.839
AYT36_RS01280	rimO	30S ribosomal protein S12 methylthiotransferase RimO	CDS	-0.325414	0.0744599	0.134305	217.938	260.104	232.607	197.05	165.99	204.079
AYT36_RS01285		4-oxalocrotonate tautomerase	CDS	3.38905	1.35419e-06	2.37577e-05	2.5872	4.56206	2.51798	26.8639	34.1632	40.6042
AYT36_RS01290		FAD-dependent oxidoreductase	CDS	2.17612	0.0175644	0.0420269	1.15743	3.23973	1.56523	9.36605	10.4098	7.32341
AYT36_RS01295		tripartite tricarboxylate transporter substrate binding protein	CDS	1.16007	0.000367138	0.00171676	5.78716	4.23148	4.49152	11.6894	9.84204	10.9037
AYT36_RS01300		GntR family transcriptional regulator	CDS	0.401751	0.0989536	0.167903	41.5314	37.8188	42.6695	63.8198	47.2229	50.1246
AYT36_RS01305		VOC family protein	CDS	2.56736	5.326e-07	1.21812e-05	36.2889	56.7283	36.2725	247.293	211.036	308.153
AYT36_RS01310		aspartate dehydrogenase	CDS	2.23392	0.000379993	0.00176486	1.15743	2.64467	2.10966	10.7455	8.04397	9.11357
AYT36_RS01315		LysE family translocator	CDS	-0.240938	0.533862	0.636477	3.67655	3.76866	3.67488	2.8316	3.50149	3.0921
AYT36_RS01320	rsmB	16S rRNA (cytosine(967)-C(5))-methyltransferase RsmB	CDS	0.221938	0.847197	0.89446	4.62973	3.63643	6.26091	6.60706	7.09762	3.25485
AYT36_RS01325		DUF4390 domain-containing protein	CDS	1.22664	3.8482e-05	0.000277441	50.3142	53.5547	60.4995	132.359	141.763	110.583
AYT36_RS01330		two-component system sensor histidine kinase PlrS	CDS	0.633526	0.000568564	0.00246891	151.828	159.672	154.549	258.764	244.631	219.621
AYT36_RS01335		two-component system response regulator PlrR	CDS	0.649084	0.000324498	0.00155831	308.558	314.452	308.758	494.949	499.578	466.664
AYT36_RS01340	trkA	Trk system potassium transporter TrkA	CDS	0.00190923	0.987409	0.991932	401.969	384.8	394.438	410.219	366.332	406.205
AYT36_RS01345		potassium transporter TrkG	CDS	-0.279391	0.0682505	0.125309	72.5778	67.5714	68.6659	48.9358	59.3361	63.795
AYT36_RS01350		MarR family transcriptional regulator	CDS	1.4558	1.25286e-05	0.000121421	66.5864	73.0591	70.3672	181.585	200.248	194.314
AYT36_RS01355		XdhC family protein	CDS	1.12096	8.08482e-06	8.65561e-05	23.3529	22.4797	28.6505	49.8071	55.2668	56.9598
AYT36_RS01360		nucleotidyltransferase family protein	CDS	1.56231	0.000295998	0.001446	3.06379	2.64467	2.38187	9.14824	7.28689	7.48615
AYT36_RS01365		amidohydrolase family protein	CDS	0.846393	0.00997624	0.0262989	2.31486	3.23973	4.21931	6.24403	4.73175	6.59107
AYT36_RS01380		hypothetical protein	CDS	1.16972	0.00778356	0.0213803	1.22552	0.793402	0.952748	1.88773	1.8927	2.92936
AYT36_RS01385		isochorismatase family protein	CDS	0.181611	0.793632	0.856915	0.204253	1.38845	1.08885	0.43563	1.79806	0.895083
AYT36_RS01390		aromatic-ring-hydroxylating dioxygenase subunit beta	CDS	1.58173	1.22246e-05	0.000119307	16.5445	21.0252	16.605	50.8235	55.2668	56.1461
AYT36_RS01395		aromatic ring-hydroxylating dioxygenase subunit alpha	CDS	0.42064	0.187141	0.279287	18.9955	16.5292	19.1911	27.0091	21.3875	24.8182
AYT36_RS01400		FAD-dependent oxidoreductase	CDS	0.990874	0.0434695	0.0869571	0.680842	0.793402	1.0208	1.74252	1.60879	1.62742
AYT36_RS01405		non-heme iron oxygenase ferredoxin subunit	CDS	0.942673	0.00427915	0.0130768	9.32754	10.9754	9.73164	16.4813	21.8607	19.4477
AYT36_RS01410		TRAP transporter substrate-binding protein	CDS	1.61301	2.03823e-06	3.1708e-05	10.9616	10.7109	10.4802	34.4874	30.3778	33.5249
AYT36_RS01415		xanthine dehydrogenase family protein molybdopterin-binding subunit	CDS	-0.0384575	0.788168	0.853124	28.5273	28.2319	27.0853	29.6955	23.1856	28.724
AYT36_RS01420		FAD binding domain-containing protein	CDS	0.113347	0.850727	0.897201	1.63402	0.859519	1.63328	1.4521	1.8927	1.1392
AYT36_RS01425		2Fe-2S iron-sulfur cluster-binding protein	CDS	0.934216	0.00310423	0.0100509	10.7573	6.87615	8.43862	16.4087	20.4412	13.0194
AYT36_RS01430		ABC transporter substrate-binding protein	CDS	-0.939053	0.00956015	0.0254179	3.19996	3.50419	3.13046	1.59731	1.13562	2.35976
AYT36_RS01435		ABC transporter ATP-binding protein	CDS	-1.32412	0.0243031	0.0547703	2.11061	2.51244	2.38187	1.3795	0.18927	1.1392
AYT36_RS01440		ABC transporter permease	CDS	-0.749651	0.121261	0.19746	0.748926	1.45457	1.29301	0.58084	0.94635	0.569598
AYT36_RS01445		TRAP transporter small permease subunit	CDS	-1.11493	0.0680039	0.125098	1.77019	1.45457	1.76939	0.508235	0.473175	1.30194
AYT36_RS01450		TRAP transporter large permease subunit	CDS	0.237974	0.40497	0.513116	2.45103	2.97526	3.33462	3.12202	3.31222	3.90582
AYT36_RS01455		YbdK family carboxylate-amine ligase	CDS	0.659918	0.00485061	0.0144288	611.941	625.003	554.159	830.239	961.018	1038.7
AYT36_RS01460		methyltransferase domain-containing protein	CDS	0.47915	0.00485415	0.0144304	38.6037	46.6785	47.9096	57.721	67.7586	60.2147
AYT36_RS01470		tRNA (cytidine(34)-2'-O)-methyltransferase	CDS	-0.748208	0.0343414	0.0720555	12.2552	13.4878	17.1495	11.399	7.5708	6.50969
AYT36_RS01475		tripartite tricarboxylate transporter substrate binding protein	CDS	-1.07935	1.16767e-05	0.000115732	83.3351	115.572	97.0442	47.0481	44.5731	48.4159
AYT36_RS01480		NAD(P)H-dependent glycerol-3-phosphate dehydrogenase	CDS	-1.56772	0.00039961	0.00183821	13.753	22.2814	24.4992	9.00303	6.81372	4.55679
AYT36_RS01485	secB	protein-export chaperone SecB	CDS	-1.26588	0.000209478	0.00109524	600.979	659.449	606.968	297.826	207.534	271.129
AYT36_RS01490	grxC	glutaredoxin 3	CDS	-0.438649	0.0538213	0.103446	95.2498	125.225	95.6831	82.0437	72.1119	79.0928
AYT36_RS01495		rhodanese-like domain-containing protein	CDS	0.112699	0.574506	0.673738	64.68	77.0923	74.7907	71.879	93.9725	68.3518
AYT36_RS01500	gpmA	2,3-diphosphoglycerate-dependent phosphoglycerate mutase	CDS	0.116614	0.517313	0.621996	185.053	185.722	148.152	184.635	174.791	203.184
AYT36_RS01505		peptidoglycan DD-metalloendopeptidase family protein	CDS	-0.243374	0.125728	0.203082	86.4669	90.3817	89.7624	70.9351	82.0485	72.2576
AYT36_RS01510	cptA	protease CptA	CDS	-0.0828064	0.533607	0.636415	858.474	816.477	860.808	802.213	792.379	799.716
AYT36_RS01515	moeB	molybdopterin-synthase adenylyltransferase MoeB	CDS	-0.39164	0.159003	0.244898	113.564	98.0513	118.549	91.8454	88.8622	70.9557
AYT36_RS01520		FCD domain-containing protein	CDS	2.15615	6.04518e-07	1.3269e-05	3.94888	4.95876	5.24011	16.8444	23.5641	22.7839
AYT36_RS01525		FAD-binding oxidoreductase	CDS	2.44927	4.4722e-09	6.9348e-07	44.9356	39.0751	47.4332	244.098	220.878	252.983
AYT36_RS01530	thiC	phosphomethylpyrimidine synthase ThiC	CDS	-0.798868	0.0016797	0.00606181	993.961	870.098	894.494	511.14	512.922	561.542
AYT36_RS01535		preprotein translocase subunit SecD	CDS	-0.157445	0.316481	0.420917	880.601	761.666	911.099	813.031	768.815	707.522
AYT36_RS01540		HindIII family type II restriction endonuclease	CDS	-0.700538	0.000925149	0.00367233	62.9098	74.9765	66.0118	41.4575	36.6237	47.358
AYT36_RS01545		DUF1156 domain-containing protein	CDS	-0.887636	0.002938	0.00964025	38.2633	43.9677	43.7583	23.3788	25.93	18.7967
AYT36_RS01550		helix-turn-helix domain-containing protein	CDS	-0.333117	0.109407	0.182358	706.374	720.079	768.323	540.109	582.1	620.048
AYT36_RS01555		helix-turn-helix transcriptional regulator	CDS	-0.364511	0.141584	0.223145	325.306	291.641	374.566	290.856	265.262	214.006
AYT36_RS01560		response regulator transcription factor	CDS	0.790309	0.00269519	0.00899083	22.0593	17.2565	13.4746	29.1872	31.1349	31.0024
AYT36_RS01565	proB	glutamate 5-kinase	CDS	-0.452255	0.00513033	0.0151577	66.7225	68.4971	66.6923	42.5466	52.2385	52.8099
AYT36_RS01570	obgE	GTPase ObgE	CDS	-0.0738094	0.567313	0.666929	165.513	160.928	165.098	151.382	163.813	151.839
AYT36_RS01575	rpmA	50S ribosomal protein L27	CDS	-0.805835	0.00817205	0.0222567	233.461	348.304	299.775	161.328	175.643	167.299
AYT36_RS01580	rplU	50S ribosomal protein L21	CDS	-0.379718	0.182589	0.274112	1803.69	2368.24	2071.27	1500.96	1643.62	1653.87
AYT36_RS01585		fumarylacetoacetate hydrolase family protein	CDS	0.967496	0.00641267	0.0182077	12.7317	14.0829	15.7203	26.5734	32.0813	24.5741
AYT36_RS01590	ispB	octaprenyl diphosphate synthase	CDS	0.278162	0.0368996	0.0762253	167.896	178.516	167.207	195.308	215.578	211.972
AYT36_RS01600		LysR substrate-binding domain-containing protein	CDS	0.259889	0.137812	0.21801	28.323	26.6451	27.2894	33.9792	29.9993	34.5014
AYT36_RS01605		hydantoinase/oxoprolinase family protein	CDS	-0.101133	0.56477	0.66459	20.3572	25.6533	18.5105	18.5869	19.6841	21.8888
AYT36_RS01610		hydantoinase B/oxoprolinase family protein	CDS	-0.440128	0.0823558	0.145439	30.706	30.2154	27.6297	21.7089	18.5485	24.981
AYT36_RS01615		FAD-binding oxidoreductase	CDS	-0.838078	0.000851464	0.00343371	7.42118	6.81004	8.71084	4.3563	4.73175	3.74307
AYT36_RS01620		tripartite tricarboxylate transporter substrate binding protein	CDS	-0.714877	0.0061714	0.0176478	10.8254	10.7109	11.7732	5.88101	9.08496	5.3705
AYT36_RS01625		NAD-dependent succinate-semialdehyde dehydrogenase	CDS	-1.6755	0.000248924	0.00125165	3.54038	2.97526	2.72214	0.653445	0.75708	1.46468
AYT36_RS01630	cyaC	cyclolysin-activating lysine-acyltransferase	CDS	-1.52032	0.000396689	0.00183178	62.9098	72.398	57.9134	26.3556	18.6431	22.2957
AYT36_RS01640	cyaA	bifunctional adenylate cyclase toxin/hemolysin CyaA	CDS	-2.83765	1.25841e-06	2.25716e-05	13325.6	14122.4	12600.2	2273.55	1618.92	1709.77
AYT36_RS01645	cyaB	cyclolysin T1SS permease/ATPase CyaB	CDS	-2.08971	3.00196e-07	8.23148e-06	724.62	805.898	738.652	222.752	160.312	149.967
AYT36_RS01650	cyaD	cyclolysin T1SS periplasmic adaptor subunit CyaD	CDS	-2.25316	2.04693e-08	1.56184e-06	248.984	281.129	288.751	71.6612	54.3205	45.7306
AYT36_RS01655	cyaE	cyclolysin secretion protein CyaE	CDS	-1.93758	1.57083e-06	2.60378e-05	85.9904	89.3239	86.7681	25.4118	17.2236	25.7133
AYT36_RS01660		LysR family transcriptional regulator	CDS	-1.25705	2.19257e-05	0.000183939	38.808	46.8768	48.6582	18.5869	20.5358	17.0879
AYT36_RS01665		amino acid ABC transporter substrate-binding protein	CDS	-0.337732	0.286393	0.391106	26.1443	26.05	23.0701	20.1842	17.1289	22.2143
AYT36_RS01670		amino acid ABC transporter permease	CDS	1.09874	0.00960735	0.0255293	0.885095	0.925636	1.08885	1.81513	1.98733	2.44114
AYT36_RS01675		ABC transporter permease subunit	CDS	0.230634	0.609735	0.704526	1.36168	1.91739	2.65408	1.23429	2.1766	3.58033
AYT36_RS01680		amino acid ABC transporter ATP-binding protein	CDS	0.608038	0.156441	0.241882	0.544674	1.5868	1.56523	2.17815	1.32489	2.11565
AYT36_RS01685		D-amino acid aminotransferase	CDS	-0.255125	0.597411	0.694332	0.748926	0.991753	1.49717	0.58084	0.662445	1.46468
AYT36_RS01690		membrane protein	CDS	2.16552	1.42992e-07	5.11023e-06	16.136	13.4217	13.7468	57.0676	63.5001	73.8037
AYT36_RS01695		tripartite tricarboxylate transporter substrate binding protein	CDS	0.486964	0.140203	0.221404	1.63402	1.32234	2.17771	1.96034	2.74441	2.52251
AYT36_RS01700		SDR family oxidoreductase	CDS	0.305219	0.418369	0.526053	0.953179	1.12399	1.49717	1.52471	1.51416	1.38331
AYT36_RS01705		acetolactate synthase catalytic subunit	CDS	0.748114	0.122541	0.199341	1.02126	1.71904	1.56523	2.32336	3.59613	1.38331
AYT36_RS01710		GntR family transcriptional regulator	CDS	1.1807	3.09431e-05	0.000234982	23.0805	24.9922	18.5786	44.9425	45.2355	60.947
AYT36_RS01720		autotransporter outer membrane beta-barrel domain-containing protein	CDS	-0.30038	0.219593	0.317947	40.9867	54.9431	55.1233	38.9163	37.7594	45.9747
AYT36_RS01725		GntR family transcriptional regulator	CDS	0.693868	0.000877553	0.00353004	39.8973	45.9512	38.6543	60.6978	70.5977	70.142
AYT36_RS01730		zinc-binding dehydrogenase	CDS	-0.332518	0.145471	0.227962	11.2339	10.1159	9.11916	9.14824	8.61178	6.42832
AYT36_RS01735		class I adenylate-forming enzyme family protein	CDS	-0.449751	0.142324	0.224018	6.39992	3.57031	5.24011	4.21109	3.31222	3.58033
AYT36_RS01740		M14 family metallopeptidase	CDS	0.167683	0.506579	0.61261	5.44674	4.42983	6.26091	5.59059	6.52981	6.02147
AYT36_RS01745		ABC transporter permease	CDS	0.245341	0.427439	0.536055	7.82968	7.60344	6.26091	6.60706	9.4635	9.68317
AYT36_RS01750		ABC transporter ATP-binding protein	CDS	-0.228806	0.569059	0.668818	1.49785	1.52069	0.816641	1.30689	1.23025	0.732341
AYT36_RS01755		ABC transporter substrate-binding protein	CDS	0.729909	0.0412626	0.0834702	3.81272	5.15711	4.0832	8.64	5.58346	7.40478
AYT36_RS01760		VOC family protein	CDS	0.777521	0.147671	0.230697	0.544674	0.462818	1.49717	1.4521	1.04098	1.79017
AYT36_RS01765		thiamine pyrophosphate-binding protein	CDS	1.36732	0.00110945	0.00430646	3.94888	3.83478	3.0624	8.71261	9.55813	9.76454
AYT36_RS01770		mechanosensitive ion channel family protein	CDS	-0.132093	0.36184	0.469084	25.5316	27.3063	22.5937	22.435	22.1446	24.2486
AYT36_RS01775		LysR substrate-binding domain-containing protein	CDS	-0.249037	0.179595	0.270971	29.4124	23.1409	25.5881	25.2666	21.009	19.4477
AYT36_RS01780		CaiB/BaiF CoA-transferase family protein	CDS	-1.99164	0.000424684	0.0019332	581.507	253.756	310.46	105.35	90.7549	91.9494
AYT36_RS01785		CoA ester lyase	CDS	-2.28175	4.56552e-05	0.000317823	327.213	127.804	182.315	42.5466	46.2765	42.2316
AYT36_RS01790		GntR family transcriptional regulator	CDS	1.69807	6.99624e-08	3.32979e-06	139.164	129.258	155.026	478.249	498.916	396.847
AYT36_RS01795		fumarate hydratase C-terminal domain-containing protein	CDS	0.518915	0.157061	0.242685	2.31486	1.91739	1.76939	3.77546	3.02832	1.79017
AYT36_RS01800		fumarate hydratase	CDS	0.803189	0.00451622	0.0136538	7.08076	8.52907	8.0303	17.7882	11.6401	11.7988
AYT36_RS01805		tripartite tricarboxylate transporter substrate binding protein	CDS	0.195745	0.722612	0.799262	0.612758	0.793402	0.40832	0.43563	1.04098	0.650969
AYT36_RS01810		tripartite tricarboxylate transporter substrate binding protein	CDS	-0.455297	0.098921	0.167903	4.56164	7.20674	6.53313	4.71933	4.63711	3.98719
AYT36_RS01815		metallophosphoesterase	CDS	1.09741	0.00294006	0.00964044	11.3701	19.3722	14.019	32.2366	25.5514	38.0003
AYT36_RS01820		IclR family transcriptional regulator	CDS	1.50488	0.0405718	0.0823609	28.5954	84.894	42.1931	99.5415	145.738	196.674
AYT36_RS01825		CoA transferase subunit B	CDS	-0.442622	0.0768927	0.13756	17.8381	17.4548	17.2856	12.7785	12.965	12.938
AYT36_RS01830		CoA transferase subunit A	CDS	0.125425	0.606271	0.701913	16.4083	14.9424	15.8564	17.7882	15.7094	17.983
AYT36_RS01835		LysR family transcriptional regulator	CDS	1.22919	1.18787e-06	2.19619e-05	152.372	143.738	142.98	342.115	324.219	363.078
AYT36_RS01840		enoyl-CoA hydratase/isomerase family protein	CDS	0.629599	0.122446	0.199254	2.85954	2.51244	2.24576	3.77546	3.12295	4.88227
AYT36_RS01845		NAD(P)-dependent oxidoreductase	CDS	-0.590033	0.183879	0.275447	2.04253	2.18186	2.99435	1.08908	1.51416	2.19702
AYT36_RS01850		ABC transporter substrate-binding protein	CDS	0.293149	0.301608	0.406747	4.22122	4.62818	3.9471	3.84807	6.43518	5.45187
AYT36_RS01855		branched-chain amino acid ABC transporter permease	CDS	-0.312947	0.347842	0.45474	2.79145	1.78516	2.24576	1.96034	1.04098	2.44114
AYT36_RS01860		branched-chain amino acid ABC transporter permease	CDS	-0.308031	0.272413	0.376724	3.8808	2.77691	3.47072	1.96034	2.64978	3.58033
AYT36_RS01865		ABC transporter ATP-binding protein	CDS	-0.345771	0.409967	0.518472	3.74463	2.97526	4.21931	1.52471	4.73175	2.44114
AYT36_RS01870		ABC transporter ATP-binding protein	CDS	0.0497619	0.911566	0.942547	1.49785	1.52069	1.83744	1.30689	2.55514	1.22057
AYT36_RS01875		SDR family oxidoreductase	CDS	0.00471924	0.988437	0.992359	2.72337	2.97526	1.70134	1.81513	3.21759	2.44114
AYT36_RS01885		SDR family oxidoreductase	CDS	-0.627923	0.339883	0.446321	0.340421	1.12399	0.816641	0.653445	0.56781	0.244114
AYT36_RS01890		NADH:flavin oxidoreductase/NADH oxidase	CDS	-0.230792	0.183957	0.275477	29.7528	29.4881	27.0172	25.2666	24.2266	24.0045
AYT36_RS01895		YdcF family protein	CDS	-0.890136	0.00294915	0.0096567	18.0423	16.7276	20.0077	12.4155	8.70642	8.38123
AYT36_RS01900		tripartite tricarboxylate transporter TctB family protein	CDS	-0.660694	0.0375252	0.0772522	244.014	283.311	282.081	174.325	182.835	154.849
AYT36_RS01905		tripartite tricarboxylate transporter permease	CDS	-0.852358	0.00708532	0.0198712	434.241	538.191	506.249	269.292	237.061	312.628
AYT36_RS01910		HAMP domain-containing sensor histidine kinase	CDS	-1.18621	0.000708658	0.00297253	298.617	328.799	317.877	125.462	135.423	154.524
AYT36_RS01915		response regulator transcription factor	CDS	-1.16994	0.000798454	0.00326375	293.375	304.204	244.108	123.066	112.9	138.087
AYT36_RS01920		DUF2274 domain-containing protein	CDS	1.88198	0.00220127	0.00758532	1.42977	1.38845	1.76939	3.99328	8.42251	4.63816
AYT36_RS01925		nucleotidyl transferase AbiEii/AbiGii toxin family protein	CDS	0.606328	0.0392879	0.0802623	187.708	171.838	187.011	240.323	269.047	322.718
AYT36_RS01930		hypothetical protein	CDS	0.532673	0.0946807	0.161853	179.47	157.556	155.774	245.55	228.922	238.418
AYT36_RS01940	hemA	glutamyl-tRNA reductase	CDS	0.356919	0.220568	0.318782	230.125	211.376	274.527	336.815	306.617	273.57
AYT36_RS01945	prfA	peptide chain release factor 1	CDS	-0.590268	0.0060284	0.0173109	77.4117	102.349	89.0819	65.635	59.62	53.2981
AYT36_RS01950	prmC	peptide chain release factor N(5)-glutamine methyltransferase	CDS	-0.473484	0.113475	0.18732	4.42547	5.81828	4.55958	4.42891	3.69076	2.52251
AYT36_RS01955	grxD	Grx4 family monothiol glutaredoxin	CDS	1.39758	0.000123664	0.000716209	262.737	281.526	243.155	557.534	662.823	854.235
AYT36_RS01960		UbiX family flavin prenyltransferase	CDS	0.752535	0.000143863	0.000807839	88.3052	97.8529	102.761	158.061	168.829	159.894
AYT36_RS01965		tripartite tricarboxylate transporter substrate binding protein	CDS	0.58067	0.2116	0.308417	0.612758	2.11574	1.56523	3.04941	1.8927	1.46468
AYT36_RS01970		ABC transporter substrate-binding protein	CDS	0.0147096	0.94828	0.964381	13.2083	11.306	11.501	11.6894	11.2616	13.4262
AYT36_RS01975		xanthine dehydrogenase family protein subunit M	CDS	-0.333378	0.57484	0.6738	1.08935	1.12399	1.56523	2.10555	0.473175	0.325485
AYT36_RS01980		(2Fe-2S)-binding protein	CDS	0.355939	0.393814	0.501342	1.02126	1.71904	1.70134	1.81513	1.41952	2.44114
AYT36_RS01985		xanthine dehydrogenase family protein molybdopterin-binding subunit	CDS	-0.851653	0.0500648	0.0976712	2.38295	3.90089	3.47072	2.75899	1.70343	0.895083
AYT36_RS01990		SRPBCC family protein	CDS	-0.895712	0.0574308	0.108732	1.97444	0.925636	1.83744	0.871261	0.75708	0.895083
AYT36_RS01995		hypothetical protein	CDS	-0.306154	0.0750686	0.135152	72.5097	72.3318	69.1423	63.6746	56.4024	52.9726
AYT36_RS02000		MetQ/NlpA family ABC transporter substrate-binding protein	CDS	-2.60125	3.26035e-08	2.05019e-06	54.6035	59.7696	52.6053	8.5674	12.3972	6.59107
AYT36_RS02005		DUF934 domain-containing protein	CDS	-2.79471	8.7623e-07	1.76114e-05	41.3271	44.8933	35.8641	4.2837	8.32788	5.04501
AYT36_RS02010		nitrite/sulfite reductase	CDS	-1.91836	3.41034e-05	0.000251821	506.683	448.074	377.696	94.3866	168.356	89.8338
AYT36_RS02015		transposase	CDS	1.01851	5.0453e-05	0.000347959	48.1355	43.9016	43.0098	78.9943	98.7043	95.9366
AYT36_RS02020		ABC transporter ATP-binding protein	CDS	-0.499701	0.161411	0.247809	6.8765	7.86791	5.71649	6.02622	2.83905	5.53324
AYT36_RS02025		ABC transporter ATP-binding protein	CDS	-0.37388	0.0781908	0.139176	7.55735	9.52083	10.14	6.38924	8.04397	6.59107
AYT36_RS02030		branched-chain amino acid ABC transporter permease	CDS	-0.474677	0.0749086	0.134914	13.6849	15.6697	15.9926	10.9634	9.27423	12.3684
AYT36_RS02035		branched-chain amino acid ABC transporter permease	CDS	0.0138435	0.960314	0.972656	6.39992	5.35547	5.64843	4.79193	6.62445	6.18421
AYT36_RS02040		LysR family transcriptional regulator	CDS	-0.333907	0.101112	0.170782	14.1615	14.4796	13.3385	12.0524	10.4098	10.8224
AYT36_RS02045		amino acid ABC transporter substrate-binding protein	CDS	1.23148	1.47636e-06	2.50195e-05	47.3185	36.761	47.4332	107.819	90.5657	110.421
AYT36_RS02050		amidase	CDS	-0.12682	0.80277	0.861958	4.01697	11.7027	2.44992	6.75227	5.48883	4.39404
AYT36_RS02055		carbonic anhydrase	CDS	-0.432316	0.0241934	0.0545742	475.568	401.726	412.608	332.168	287.406	336.307
AYT36_RS02060		FxLYD domain-containing protein	CDS	1.18293	7.05022e-06	7.77303e-05	69.0374	58.844	67.0326	154.649	144.034	143.864
AYT36_RS02065		PsiF family protein	CDS	1.13143	0.000155304	0.000860074	618.681	461.76	469.364	974.142	1123.03	1298.11
AYT36_RS02070		cyclase family protein	CDS	-0.856601	0.0018611	0.00660719	27.6422	21.8186	22.934	12.7785	14.1006	13.1008
AYT36_RS02075	pcaD	3-oxoadipate enol-lactonase	CDS	-1.24888	0.000461317	0.00206098	20.2891	17.1243	16.8092	6.75227	7.09762	8.95083
AYT36_RS02080		YciI family protein	CDS	-0.774492	0.00145277	0.00539264	48.6802	35.4386	34.9114	25.1213	21.4821	22.9467
AYT36_RS02085	catC	muconolactone Delta-isomerase	CDS	-0.684189	0.0035107	0.0111246	23.5571	19.5706	18.7827	14.4484	11.924	12.1243
AYT36_RS02090		3-oxoacid CoA-transferase subunit B	CDS	-0.567258	0.00153502	0.00563439	37.3101	32.5956	33.3462	24.8309	22.6178	22.2143
AYT36_RS02095		3-oxoacid CoA-transferase subunit A	CDS	0.155201	0.571972	0.671258	19.0636	15.868	13.5426	19.9664	17.3182	16.6811
AYT36_RS02100		IclR family transcriptional regulator	CDS	0.559584	0.00517719	0.0152492	27.3018	27.0418	24.0909	39.4245	40.8823	35.3151
AYT36_RS02105		SDR family oxidoreductase	CDS	-0.0911537	0.773676	0.841416	4.69781	5.091	5.24011	3.77546	6.15127	4.2313
AYT36_RS02110		TIGR00366 family protein	CDS	-0.789365	0.00749522	0.0207783	44.8675	57.3233	45.5277	30.4941	23.848	31.0838
AYT36_RS02115		3-hydroxyacyl-CoA dehydrogenase family protein	CDS	-0.025762	0.919852	0.94783	17.4976	24.2649	16.3328	18.3691	19.5894	19.1222
AYT36_RS02120	sphB1	serine protease autotransporter SphB1	CDS	-2.78121	1.00936e-07	4.13988e-06	1032.09	1264.48	1206.25	240.613	144.602	124.254
AYT36_RS02125	ppc	phosphoenolpyruvate carboxylase	CDS	-1.536	1.98483e-08	1.56184e-06	101.173	104.002	97.5886	35.3587	31.4188	37.5935
AYT36_RS02130	queC	7-cyano-7-deazaguanine synthase QueC	CDS	-0.170336	0.252425	0.353146	158.023	138.118	165.03	144.048	132.3	133.449
AYT36_RS02135		GNAT family N-acetyltransferase	CDS	-0.0275257	0.924656	0.950764	4.42547	3.17361	4.28736	3.84807	4.82638	3.01073
AYT36_RS02140		virginiamycin B lyase	CDS	-0.145525	0.371835	0.479842	22.8082	20.6285	20.6882	17.7156	20.2519	20.0173
AYT36_RS02145		FMN-binding negative transcriptional regulator	CDS	-0.837014	0.16686	0.255039	1.42977	1.32234	1.15691	0.726051	0.18927	1.22057
AYT36_RS02150		glyoxylate/hydroxypyruvate reductase A	CDS	0.865397	0.0869572	0.151836	0.476589	0.396701	0.544427	1.01647	0.75708	0.813712
AYT36_RS02155		ABC transporter substrate-binding protein	CDS	0.378266	0.228855	0.327362	4.90206	3.83478	4.01515	4.71933	5.11029	6.75381
AYT36_RS02165		helix-turn-helix transcriptional regulator	CDS	0.489718	0.359692	0.467017	6.53608	7.53732	6.46507	13.2867	9.17959	6.34695
AYT36_RS02170		2-isopropylmalate synthase	CDS	0.281263	0.360946	0.468052	3.19996	2.64467	1.97355	2.54118	4.16394	2.84799
AYT36_RS02175		helix-turn-helix transcriptional regulator	CDS	1.26376	0.0223748	0.0510712	2.17869	2.84302	2.10966	6.82487	5.77273	4.55679
AYT36_RS02180	ilvD	dihydroxy-acid dehydratase	CDS	-0.618975	0.000798139	0.00326375	358.327	384.932	430.778	276.625	238.48	249.321
AYT36_RS02185		Gfo/Idh/MocA family oxidoreductase	CDS	1.21657	9.36014e-06	9.739e-05	44.3909	48.2653	42.6695	89.5946	98.3257	126.614
AYT36_RS02190		5'-3'-deoxyribonucleotidase	CDS	0.387694	0.072448	0.131468	13.6849	14.8102	13.8148	15.9731	16.2772	23.1094
AYT36_RS02195	thpR	RNA 2',3'-cyclic phosphodiesterase	CDS	0.255724	0.688185	0.770536	0.340421	1.5868	1.15691	1.30689	1.41952	0.976454
AYT36_RS02200		efflux transporter outer membrane subunit	CDS	-0.610359	0.287005	0.391614	0.885095	0.991753	0.748587	0.43563	0.283905	0.976454
AYT36_RS02205		multidrug efflux RND transporter permease subunit	CDS	0.337058	0.0415738	0.0837925	16.8168	19.5045	17.6258	23.3062	22.7124	22.133
AYT36_RS02210		efflux RND transporter periplasmic adaptor subunit	CDS	0.159986	0.686685	0.769592	1.83827	2.38021	1.29301	1.74252	2.83905	1.62742
AYT36_RS02215		LysR family transcriptional regulator	CDS	1.14938	1.00966e-05	0.000103928	186.346	143.275	158.905	332.168	329.424	422.072
AYT36_RS02220		AI-2E family transporter	CDS	0.27742	0.0370902	0.0765204	124.866	115.109	112.901	137.006	139.019	151.676
AYT36_RS02225		phytanoyl-CoA dioxygenase family protein	CDS	0.169549	0.369122	0.477238	213.716	188.764	209.877	220.284	209.995	258.435
AYT36_RS02230	kch	voltage-gated potassium channel protein	CDS	-0.434647	0.0125292	0.0318296	135.76	116.498	131.683	100.776	94.2564	89.0201
AYT36_RS02235		RidA family protein	CDS	0.389073	0.190388	0.283167	2.99571	3.17361	4.01515	5.08235	4.25857	3.98719
AYT36_RS02240		glutathione S-transferase	CDS	0.903966	0.000495045	0.00219934	55.3525	50.5133	60.7717	116.604	108.073	87.1485
AYT36_RS02245		prohibitin family protein	CDS	1.12678	0.000148344	0.000826293	8.71478	8.66131	9.39137	17.7882	21.1036	19.6105
AYT36_RS02250		YegP family protein	CDS	1.14242	7.13191e-05	0.000457108	76.5947	79.2741	72.1366	144.557	171.668	187.154
AYT36_RS02255		DSD1 family PLP-dependent enzyme	CDS	1.94398	2.83166e-07	7.8681e-06	18.3147	16.0664	13.3385	62.5856	55.74	65.3411
AYT36_RS02260		HAD-IA family hydrolase	CDS	1.85604	0.002055	0.00715306	1.15743	1.1901	0.952748	4.21109	3.31222	4.47541
AYT36_RS02265		LysR family transcriptional regulator	CDS	1.5601	0.00308847	0.0100234	4.01697	4.03313	3.26656	12.1976	12.7757	8.4626
AYT36_RS02270		DUF3596 domain-containing protein	CDS	2.17526	2.76723e-05	0.000216547	1.22552	2.04962	1.9055	8.34958	5.6781	9.43906
AYT36_RS02275		BB0450 family autotransporter	CDS	1.40532	2.11504e-06	3.24825e-05	735.514	762.46	705.101	1911.4	1887.68	2036.4
AYT36_RS02285		entericidin A/B family lipoprotein	CDS	2.79753	1.31146e-08	1.21153e-06	5.03823	7.40509	7.14561	48.5728	51.7653	36.0474
AYT36_RS02290	batB	autotransporter BatB	CDS	-2.46132	2.33314e-07	6.77713e-06	3607.78	4898.33	4463.96	982.201	733.043	639.822
AYT36_RS02295		ureidoglycolate lyase	CDS	-1.14077	3.16727e-06	4.28875e-05	303.996	349.957	380.214	175.051	159.838	134.1
AYT36_RS02300		tripartite tricarboxylate transporter substrate binding protein	CDS	2.2682	5.33393e-09	7.76975e-07	14.0934	16.5292	14.4273	71.3708	78.0739	67.7008
AYT36_RS02305		class I adenylate-forming enzyme family protein	CDS	1.01357	0.00338762	0.0108058	23.3529	28.8269	27.6297	55.6155	50.4404	55.0883
AYT36_RS02310		IclR family transcriptional regulator	CDS	0.500237	0.0112423	0.0291486	17.4976	21.2896	20.4841	30.8571	26.1193	26.8525
AYT36_RS02315		enoyl-CoA hydratase/isomerase family protein	CDS	-1.5509	8.75918e-05	0.000543295	377.187	322.254	444.661	183.691	119.808	86.9044
AYT36_RS02320		carboxymuconolactone decarboxylase family protein	CDS	-1.2194	4.22634e-05	0.000297889	187.98	220.235	217.09	97.9442	91.3228	79.2555
AYT36_RS02325		tripartite tricarboxylate transporter substrate binding protein	CDS	-0.939474	0.000656409	0.0027973	61.2077	68.2987	81.596	36.7382	40.2199	33.1181
AYT36_RS02330		MDR family oxidoreductase	CDS	0.460822	0.0293511	0.0636403	32.6804	25.3889	32.9378	45.0877	42.4911	37.6749
AYT36_RS02335		CoA transferase	CDS	0.396572	0.024086	0.054383	19.0636	18.3144	19.9396	21.4911	27.6334	26.3643
AYT36_RS02340		LysR family transcriptional regulator	CDS	1.15698	6.1085e-06	7.14441e-05	22.1274	20.0995	22.7298	51.0414	44.6677	49.1482
AYT36_RS02345		MaoC family dehydratase	CDS	0.514576	0.0232645	0.052776	7.55735	7.53732	7.21366	10.5277	8.80105	12.5312
AYT36_RS02350		CoA transferase	CDS	-0.341888	0.362586	0.469925	2.31486	1.98351	2.65408	1.59731	1.51416	2.35976
AYT36_RS02355		tripartite tricarboxylate transporter substrate binding protein	CDS	-0.460348	0.143405	0.225424	5.24248	4.2976	4.15126	2.68639	4.54248	2.76662
AYT36_RS02360		LysR family transcriptional regulator	CDS	1.1567	6.45503e-06	7.37038e-05	28.9358	33.6535	30.7601	74.4202	72.3011	61.4352
AYT36_RS02365		RidA family protein	CDS	0.851358	0.0185088	0.0438164	6.39992	5.35547	7.0095	9.65647	12.1133	12.1243
AYT36_RS02370		molybdopterin-dependent oxidoreductase	CDS	0.315565	0.373589	0.481073	1.97444	3.90089	2.17771	3.04941	2.74441	4.2313
AYT36_RS02375		TIGR00366 family protein	CDS	0.276591	0.272045	0.376576	4.15314	3.96701	4.21931	3.63025	6.24591	5.12638
AYT36_RS02380		GntR family transcriptional regulator	CDS	1.49237	5.68687e-07	1.26559e-05	97.6328	88.4644	83.7057	257.24	249.647	252.251
AYT36_RS02385		hypothetical protein	CDS	1.5838	0.000182641	0.000982054	3.81272	3.04138	2.44992	9.14824	9.27423	9.52043
AYT36_RS02390		hypothetical protein	CDS	1.51145	0.000515546	0.00227779	7.62543	6.61169	4.62763	17.0622	17.9806	18.7967
AYT36_RS02395		hypothetical protein	CDS	0.269798	0.766238	0.835588	1.22552	0.198351	0.136107	0.726051	0.662445	0.488227
AYT36_RS02400		cold-shock protein	CDS	1.58955	7.91322e-06	8.54805e-05	293.647	306.914	299.843	755.456	970.103	984.347
AYT36_RS02405		LysR family transcriptional regulator	CDS	0.963954	0.000191472	0.00101366	41.3271	39.0089	41.8528	80.3012	79.8719	78.1977
AYT36_RS02410		tripartite tricarboxylate transporter substrate binding protein	CDS	-1.14359	0.162932	0.24967	0.680842	0.793402	0.612481	0	0.75708	0.244114
AYT36_RS02415	betC	choline-sulfatase	CDS	0.244255	0.289553	0.3943	5.24248	4.42983	6.39702	6.46185	6.05664	6.50969
AYT36_RS02420		tripartite tricarboxylate transporter substrate binding protein	CDS	0.870151	0.0378151	0.0777823	2.5872	2.57856	1.63328	4.2837	3.59613	4.55679
AYT36_RS02425		Bug family tripartite tricarboxylate transporter substrate binding protein	CDS	0.790846	0.00968973	0.025669	25.6677	34.9097	31.4407	45.596	54.9829	58.6686
AYT36_RS02430		amidohydrolase	CDS	-0.300901	0.269091	0.373418	51.6759	62.4804	53.8302	40.2958	45.7087	50.3688
AYT36_RS02435		CobW family GTP-binding protein	CDS	-0.388759	0.11177	0.185396	15.5913	18.645	15.0398	10.0921	12.5865	14.9723
AYT36_RS02440		glycosyltransferase	CDS	-0.0464772	0.81162	0.86839	13.4807	15.1408	14.7676	15.9731	12.5865	13.4262
AYT36_RS02445		TetR/AcrR family transcriptional regulator	CDS	0.419482	0.0352533	0.0735835	11.7105	12.8928	12.8621	16.4813	16.4665	17.1693
AYT36_RS02450		TIR domain-containing protein	CDS	1.01643	0.00276783	0.0091854	56.9865	55.8687	47.5693	106.149	100.408	117.988
AYT36_RS02455		SIR2 family protein	CDS	0.615322	0.0318891	0.0681834	283.298	275.311	251.117	409.856	387.341	443.229
AYT36_RS02460		toll/interleukin-1 receptor domain-containing protein	CDS	1.41337	0.000265498	0.00131708	103.284	101.622	92.6207	271.979	247.376	273.163
AYT36_RS02465		antitoxin VbhA family protein	CDS	2.01852	0.000109385	0.000649153	34.2464	30.4138	33.6184	135.699	115.833	146.712
AYT36_RS02475		type IV secretion system protein	CDS	0.294302	0.2992	0.404572	20.7657	14.6118	16.7411	19.5308	23.6587	20.7497
AYT36_RS02480		EexN family lipoprotein	CDS	-0.731088	0.210273	0.306855	2.85954	2.71079	3.26656	1.52471	1.41952	2.35976
AYT36_RS02485		hypothetical protein	CDS	0.147453	0.811841	0.86839	3.40421	2.97526	2.10966	1.3795	2.93368	5.12638
AYT36_RS02490	virB5	P-type DNA transfer protein VirB5	CDS	1.30519	0.00316897	0.0102305	2.65528	3.23973	3.33462	6.09882	8.23324	8.54397
AYT36_RS02495		hypothetical protein	CDS	1.17354	0.00167068	0.00604286	1.70211	2.31409	1.56523	4.13849	5.01565	3.49896
AYT36_RS02500		relaxase/mobilization nuclease domain-containing protein	CDS	0.756847	0.00766464	0.0211181	6.12758	7.93402	7.0095	12.5607	10.5991	12.4498
AYT36_RS02505		hypothetical protein	CDS	0.352762	0.293563	0.398745	2.38295	2.77691	3.40267	2.9042	3.40686	4.63816
AYT36_RS02510		hypothetical protein	CDS	0.156774	0.696155	0.777333	6.60417	6.87615	5.85259	7.04269	7.19226	7.32341
AYT36_RS02515		hypothetical protein	CDS	0.804153	0.0567953	0.107868	2.31486	3.23973	3.47072	4.42891	5.6781	5.69598
AYT36_RS02520		metallophosphoesterase	CDS	1.21172	0.000697156	0.0029294	54.6035	60.8936	52.6733	121.976	123.215	144.352
AYT36_RS02525		AAA family ATPase	CDS	0.138552	0.597397	0.694332	179.47	166.482	162.443	182.384	182.456	194.803
AYT36_RS02530		hypothetical protein	CDS	0.898565	0.0150377	0.0370319	39.2846	38.0172	31.5087	62.876	67.664	72.339
AYT36_RS02535		hypothetical protein	CDS	0.478258	0.115753	0.190165	45.0717	47.0091	45.4597	57.5032	62.8376	71.2812
AYT36_RS02540		integrase	CDS	1.00964	0.00459758	0.0138215	59.1652	59.5052	62.0647	129.963	106.748	127.183
AYT36_RS02550	htpG	molecular chaperone HtpG	CDS	-0.221627	0.483239	0.589576	539.295	911.222	781.593	645.677	637.461	631.115
AYT36_RS02555		glutathione S-transferase	CDS	-1.46273	0.000180279	0.000972615	21.3784	13.4878	16.7411	7.84135	5.20492	5.61461
AYT36_RS02560	ampD	1,6-anhydro-N-acetylmuramyl-L-alanine amidase AmpD	CDS	-0.732336	0.00280296	0.0092795	18.6551	16.6614	19.055	9.87429	12.2079	10.6596
AYT36_RS02570	ccsA	cytochrome c biogenesis protein CcsA	CDS	-0.0968133	0.449975	0.557913	71.6246	76.6294	82.3446	70.5721	74.7616	70.3047
AYT36_RS02575	ffh	signal recognition particle protein	CDS	0.153772	0.235472	0.333996	244.49	250.252	262.822	289.113	274.063	279.591
AYT36_RS02580	lysM	peptidoglycan-binding protein LysM	CDS	-1.15002	5.32836e-05	0.000362283	689.965	484.769	535.853	271.252	236.871	262.666
AYT36_RS02585	thiS	sulfur carrier protein ThiS	CDS	-0.824057	0.00206917	0.00719198	166.874	117.556	125.831	81.9711	67.9479	81.778
AYT36_RS02590	pip	prolyl aminopeptidase	CDS	0.0462697	0.781279	0.847712	67.6757	66.183	67.1007	72.6777	62.5537	72.2576
AYT36_RS02595	trmB	tRNA (guanosine(46)-N7)-methyltransferase TrmB	CDS	0.160805	0.336286	0.442763	54.195	55.0753	45.5958	61.7143	56.9703	54.4373
AYT36_RS02600		LysR substrate-binding domain-containing protein	CDS	0.0459286	0.918755	0.947218	10.1445	10.0498	8.77889	11.9798	10.5991	7.32341
AYT36_RS02605		CaiB/BaiF CoA-transferase family protein	CDS	-1.19303	0.00343086	0.0109292	93.2754	38.8767	51.7206	31.1476	25.5514	23.679
AYT36_RS02610		hydroxymethylglutaryl-CoA lyase	CDS	-0.988829	0.0497097	0.0970177	16.0679	4.89265	7.28171	6.17143	3.59613	4.39404
AYT36_RS02615		tripartite tricarboxylate transporter substrate binding protein	CDS	-0.424562	0.379623	0.487406	13.4807	6.94227	5.51233	5.59059	7.5708	6.18421
AYT36_RS02625		DUF1348 family protein	CDS	0.851423	0.033968	0.0714593	2.31486	3.83478	3.47072	3.77546	7.5708	6.10284
AYT36_RS02630		IclR family transcriptional regulator	CDS	1.79926	7.21678e-05	0.000461607	99.7434	151.474	115.895	376.022	408.823	492.947
AYT36_RS02635		Rieske 2Fe-2S domain-containing protein	CDS	1.30712	0.000802427	0.00327442	132.832	181.292	149.649	370.649	374.944	402.055
AYT36_RS02640		aromatic-ring-hydroxylating dioxygenase subunit beta	CDS	1.19567	0.00539153	0.0158224	126.773	156.3	142.3	307.047	332.074	335.249
AYT36_RS02645		TRAP transporter substrate-binding protein	CDS	0.938135	0.00989676	0.0261366	337.63	422.487	365.923	653.736	754.43	749.429
AYT36_RS02650		TRAP transporter small permease	CDS	0.635728	0.0781153	0.139126	83.6755	96.1339	102.148	133.158	162.488	142.481
AYT36_RS02655		TRAP transporter large permease	CDS	-0.0186943	0.954519	0.969228	171.913	202.714	190.618	163.434	197.314	197.244
AYT36_RS02660		FAD-binding oxidoreductase	CDS	-0.0749603	0.810777	0.868041	194.721	231.012	218.451	197.558	217.187	196.837
AYT36_RS02665		Rieske 2Fe-2S domain-containing protein	CDS	-0.0543595	0.891592	0.927881	8.64669	12.9589	11.7052	10.1647	12.5865	9.35769
AYT36_RS02670		DJ-1/PfpI family protein	CDS	-0.805133	0.0362497	0.075271	72.4416	85.8858	82.821	42.3287	46.3711	49.3109
AYT36_RS02675		tripartite tricarboxylate transporter substrate binding protein	CDS	-0.352576	0.235319	0.333935	172.117	191.739	199.465	132.577	150.186	158.43
AYT36_RS02680		hypothetical protein	CDS	-0.0259322	0.934064	0.957264	18.1104	18.3805	18.7147	15.1745	17.4128	21.6447
AYT36_RS02685		HipA domain-containing protein	CDS	0.25228	0.275317	0.379538	76.4586	88.266	82.889	99.1785	89.1461	106.596
AYT36_RS02690		helix-turn-helix transcriptional regulator	CDS	0.631826	0.0518502	0.100138	20.1529	19.7689	16.4009	34.3422	25.0783	27.8289
AYT36_RS02700		LysR family transcriptional regulator	CDS	1.48266	3.02701e-06	4.13821e-05	7.69352	7.33897	7.41782	20.9103	21.2929	20.5869
AYT36_RS02710		acetate--CoA ligase family protein	CDS	0.4113	0.195335	0.289361	7.48926	5.15711	4.49152	8.34958	6.52981	7.893
AYT36_RS02715		enoyl-CoA hydratase-related protein	CDS	0.244199	0.532742	0.63593	3.40421	2.38021	3.9471	3.12202	4.44784	3.98719
AYT36_RS02720		tripartite tricarboxylate transporter substrate binding protein	CDS	1.11166	0.00119913	0.00458552	16.5445	16.6614	16.2648	28.316	35.6774	42.964
AYT36_RS02725		hypothetical protein	CDS	0.728445	0.0375185	0.0772522	18.9955	16.0003	11.7732	23.9597	21.3875	32.1416
AYT36_RS02730		tripartite tricarboxylate transporter substrate binding protein	CDS	0.197001	0.477774	0.584243	12.7998	15.6036	9.52748	14.2306	12.3972	16.8438
AYT36_RS02735		rhodanese homology domain-containing protein	CDS	0.598521	0.0743204	0.134156	2.51912	2.64467	2.79019	4.71933	2.64978	4.63816
AYT36_RS02740		LysR family transcriptional regulator	CDS	0.456008	0.0619918	0.115816	7.82968	7.73567	5.64843	9.07563	8.80105	11.2292
AYT36_RS02745		thiamine pyrophosphate-requiring protein	CDS	0.824544	0.00418536	0.0128474	10.8935	7.27285	8.915	15.9005	15.1416	16.9252
AYT36_RS02750		CoA transferase	CDS	-0.0500825	0.862581	0.905135	5.10632	3.17361	5.58038	4.3563	4.63711	4.39404
AYT36_RS02755		enoyl-CoA hydratase/isomerase family protein	CDS	-0.880079	0.185423	0.277117	1.22552	1.12399	0.816641	0.58084	0.37854	0.732341
AYT36_RS02760		tripartite tricarboxylate transporter substrate binding protein	CDS	-0.118371	0.753275	0.824077	2.51912	2.24797	1.63328	2.8316	1.8927	1.1392
AYT36_RS02765		helix-turn-helix domain-containing protein	CDS	1.46647	8.31653e-06	8.84459e-05	21.3784	19.7028	19.2591	66.2884	57.4434	43.0454
AYT36_RS02770		tripartite tricarboxylate transporter substrate binding protein	CDS	2.06256	7.63928e-06	8.2894e-05	2.24678	1.71904	2.17771	8.71261	7.5708	9.43906
AYT36_RS02775		OB-fold domain-containing protein	CDS	1.49259	0.0349438	0.0730643	0.612758	0.859519	0.272214	2.68639	0.56781	1.62742
AYT36_RS02780		thiolase domain-containing protein	CDS	2.12881	4.56405e-06	5.62549e-05	2.45103	1.78516	1.83744	8.93042	7.8547	9.84591
AYT36_RS02785		AMP-binding protein	CDS	2.44671	4.12226e-09	6.8093e-07	10.6211	10.4465	10.3441	55.6881	56.6863	58.9941
AYT36_RS02790		LacI family DNA-binding transcriptional regulator	CDS	1.52174	3.14749e-05	0.000237147	8.85095	6.74392	7.34977	23.6692	22.807	19.4477
AYT36_RS02795		glycine zipper 2TM domain-containing protein	CDS	-0.0468394	0.898719	0.931607	5.65099	4.49595	5.10401	5.44538	6.24591	3.0921
AYT36_RS02805		MmgE/PrpD family protein	CDS	-0.526553	0.0321133	0.0684865	4.42547	4.16536	4.62763	2.97681	2.93368	3.25485
AYT36_RS02810		zinc-binding dehydrogenase	CDS	0.367477	0.0936336	0.160691	8.85095	9.32248	8.77889	10.7455	11.2616	12.7753
AYT36_RS02815		isocitrate lyase/PEP mutase family protein	CDS	-0.327117	0.348544	0.455533	4.42547	4.56206	5.30817	3.70286	3.02832	4.63816
AYT36_RS02820		carboxymuconolactone decarboxylase family protein	CDS	-0.184305	0.619469	0.712901	0.953179	1.85127	2.31382	1.74252	1.70343	1.05783
AYT36_RS02830		iron-containing alcohol dehydrogenase	CDS	-0.188916	0.688233	0.770536	1.70211	0.528935	1.42912	1.23429	1.32489	0.650969
AYT36_RS02835		CoA transferase	CDS	0.35464	0.129005	0.207261	5.44674	4.03313	3.81099	6.24403	5.20492	5.53324
AYT36_RS02840		CaiB/BaiF CoA-transferase family protein	CDS	0.676127	0.00823887	0.0223926	5.51482	5.15711	5.78454	9.43866	7.5708	9.27631
AYT36_RS02845		tripartite tricarboxylate transporter substrate binding protein	CDS	-0.725595	0.0675551	0.124516	4.42547	2.71079	3.0624	1.74252	1.8927	2.52251
AYT36_RS02850		LysR family transcriptional regulator	CDS	0.61788	0.0401753	0.081797	105.19	98.9769	84.5223	127.277	151.416	164.37
AYT36_RS02855		DUF4286 family protein	CDS	0.280084	0.415102	0.523588	1.02126	1.52069	1.08885	1.66992	1.60879	1.1392
AYT36_RS02860		tripartite tricarboxylate transporter substrate binding protein	CDS	1.14696	0.00229598	0.00784976	2.79145	4.49595	3.26656	7.1879	6.52981	9.68317
AYT36_RS02865		acyl-CoA dehydrogenase family protein	CDS	0.223936	0.238006	0.337192	25.4635	20.7607	20.8243	22.3624	25.3622	30.5956
AYT36_RS02870		tripartite tricarboxylate transporter substrate binding protein	CDS	-0.0931625	0.642716	0.733113	11.302	10.9754	12.5218	10.8908	11.0723	10.6596
AYT36_RS02875		hypothetical protein	CDS	0.786409	0.0214865	0.0493952	7.82968	6.2811	6.32897	11.9072	10.4098	12.938
AYT36_RS02880		aconitase family protein	CDS	0.0779181	0.749765	0.820611	16.2721	13.6201	13.5426	14.5936	13.9113	17.3321
AYT36_RS02885		LysR family transcriptional regulator	CDS	0.369647	0.0355548	0.0739879	83.6755	77.6873	78.3975	109.488	101.259	99.0287
AYT36_RS02890		FAD-binding protein	CDS	0.966701	0.0192518	0.0452535	3.26804	2.51244	2.10966	4.2837	6.15127	5.04501
AYT36_RS02900		alpha/beta hydrolase	CDS	-0.125064	0.842685	0.891066	1.2936	0.925636	0.272214	0.43563	1.51416	0.406856
AYT36_RS02905		ABC transporter ATP-binding protein	CDS	-0.0842249	0.810638	0.868041	2.38295	2.57856	1.49717	2.32336	1.79806	1.95291
AYT36_RS02910		ABC transporter ATP-binding protein	CDS	1.05775	0.00683164	0.0192876	2.65528	2.97526	4.35542	7.98656	7.28689	5.53324
AYT36_RS02915		branched-chain amino acid ABC transporter permease	CDS	1.67712	1.85165e-05	0.00016392	2.45103	2.77691	2.31382	6.60706	8.89569	8.70672
AYT36_RS02920		branched-chain amino acid ABC transporter permease	CDS	1.35384	0.000635453	0.00272491	2.24678	2.57856	2.51798	4.42891	5.77273	8.62534
AYT36_RS02925		ABC transporter substrate-binding protein	CDS	1.98069	2.36799e-05	0.000193917	1.83827	2.84302	1.22496	7.62353	8.23324	7.56752
AYT36_RS02930		TetR/AcrR family transcriptional regulator	CDS	1.27904	3.65431e-05	0.000265753	89.3946	88.9933	82.889	197.631	197.314	239.15
AYT36_RS02935		zinc ribbon domain-containing protein	CDS	0.358233	0.265866	0.369583	4.22122	4.89265	2.79019	4.71933	5.77273	4.8009
AYT36_RS02940		thiolase family protein	CDS	0.118432	0.514605	0.620132	16.4083	21.0913	21.2327	22.435	18.927	22.3771
AYT36_RS02945		hypothetical protein	CDS	-0.160507	0.585294	0.683886	4.01697	8.79354	5.17206	5.00975	5.39419	5.69598
AYT36_RS02950		SDR family NAD(P)-dependent oxidoreductase	CDS	1.037	0.000365324	0.00170995	7.82968	9.45471	9.86774	17.0622	17.0343	21.6447
AYT36_RS02955		acyl-CoA dehydrogenase family protein	CDS	0.215396	0.398201	0.505721	7.35309	12.5622	8.50668	13.795	10.3152	8.86946
AYT36_RS02960		SDR family NAD(P)-dependent oxidoreductase	CDS	0.143196	0.496811	0.603006	17.9061	19.5706	20.348	20.9829	20.2519	22.6212
AYT36_RS02965		ATP-dependent acyl-CoA ligase	CDS	0.639435	0.00640475	0.018196	21.9231	28.8931	23.0021	40.6588	31.5134	42.8012
AYT36_RS02970		DUF4286 family protein	CDS	1.36611	3.35595e-05	0.000248185	7.69352	11.1737	10.14	23.4514	24.6051	26.7711
AYT36_RS02975		enoyl-CoA hydratase/isomerase family protein	CDS	0.149656	0.668126	0.754093	3.40421	6.01663	3.53878	4.06588	5.29956	5.04501
AYT36_RS02980		tripartite tricarboxylate transporter substrate binding protein	CDS	0.544787	0.184206	0.275593	1.77019	2.38021	1.83744	2.75899	1.8927	4.06856
AYT36_RS02985		nuclear transport factor 2 family protein	CDS	0.840551	0.0298574	0.0646508	1.36168	1.12399	1.76939	2.25076	2.46051	2.92936
AYT36_RS02990		FAD-dependent oxidoreductase	CDS	0.656147	0.000310578	0.00150499	29.7528	22.9425	28.1741	42.5466	42.0179	42.8826
AYT36_RS02995		CoA ester lyase	CDS	1.12533	0.0129711	0.0327437	0.408505	0.727285	0.816641	1.30689	1.70343	1.30194
AYT36_RS03000		MaoC family dehydratase	CDS	1.37097	0.09275	0.159688	0.272337	0.661169	0.544427	2.17815	0.473175	1.1392
AYT36_RS03005		acyl-CoA dehydrogenase family protein	CDS	0.657848	0.134522	0.214122	1.22552	1.85127	2.10966	2.54118	2.64978	3.01073
AYT36_RS03010		CaiB/BaiF CoA-transferase family protein	CDS	0.404062	0.0634933	0.118208	12.6637	10.6448	11.7732	15.2471	14.5738	16.5997
AYT36_RS03015		CaiB/BaiF CoA-transferase family protein	CDS	0.68307	0.0133594	0.0335871	23.2848	18.9094	21.5729	32.9627	36.2452	33.1994
AYT36_RS03020		tripartite tricarboxylate transporter substrate binding protein	CDS	0.211789	0.447182	0.55531	6.39992	7.33897	7.82614	6.75227	8.23324	10.0087
AYT36_RS03025		SgcJ/EcaC family oxidoreductase	CDS	0.514022	0.243824	0.34331	1.56594	0.859519	1.22496	1.4521	1.23025	2.52251
AYT36_RS03030		nitroreductase	CDS	0.0275018	0.936527	0.958459	3.06379	1.85127	1.9055	2.97681	1.98733	1.95291
AYT36_RS03035		enoyl-CoA hydratase/isomerase family protein	CDS	0.278751	0.60276	0.699027	1.22552	0.462818	1.29301	1.3795	1.51416	0.732341
AYT36_RS03040		ABC transporter substrate-binding protein	CDS	-0.187115	0.388634	0.495797	22.8763	24.331	23.0021	17.4978	20.9143	23.2722
AYT36_RS03045		branched-chain amino acid ABC transporter permease	CDS	0.262473	0.183123	0.27457	14.9785	15.2069	17.7619	17.0622	18.7377	21.7261
AYT36_RS03050		branched-chain amino acid ABC transporter permease	CDS	-0.352276	0.138916	0.219589	15.0466	16.0664	14.2912	10.0921	11.0723	14.4027
AYT36_RS03055		ABC transporter ATP-binding protein	CDS	-0.911434	0.00616541	0.0176411	6.74034	6.41333	10.208	4.64672	3.50149	4.2313
AYT36_RS03060		ABC transporter ATP-binding protein	CDS	-0.776426	0.00281793	0.00932262	10.485	12.0994	8.915	5.51798	5.86737	6.99792
AYT36_RS03065		FAD-dependent oxidoreductase	CDS	0.880897	0.00309111	0.0100234	6.12758	5.35547	6.05675	12.7785	7.8547	11.6361
AYT36_RS03070		SDR family oxidoreductase	CDS	0.508291	0.0697104	0.127462	8.1701	8.59519	7.82614	11.1086	8.80105	15.0537
AYT36_RS03075		tripartite tricarboxylate transporter substrate binding protein	CDS	0.438944	0.112656	0.186415	2.79145	3.76866	2.65408	3.55765	4.82638	4.14993
AYT36_RS03080		acetyl-CoA hydrolase/transferase C-terminal domain-containing protein	CDS	0.573826	0.0207173	0.0479943	12.3232	11.2399	11.0927	17.5704	16.2772	17.7389
AYT36_RS03085		class I adenylate-forming enzyme family protein	CDS	0.459155	0.079444	0.141022	7.89777	6.74392	7.34977	12.2703	8.32788	9.6018
AYT36_RS03090		IclR family transcriptional regulator	CDS	0.711581	0.0189331	0.0445915	2.17869	3.37196	4.01515	4.79193	5.86737	5.04501
AYT36_RS03095		helix-turn-helix domain-containing protein	CDS	0.371612	0.285021	0.390118	3.13187	2.97526	3.67488	5.59059	3.02832	3.98719
AYT36_RS03100		pyruvate carboxylase	CDS	0.0137996	0.949494	0.965155	12.4594	10.0498	9.79969	13.0689	8.51715	10.9851
AYT36_RS03105		acyl-CoA dehydrogenase family protein	CDS	-0.0410863	0.866286	0.907241	6.468	6.01663	5.85259	5.95361	5.6781	6.18421
AYT36_RS03110		MaoC/PaaZ C-terminal domain-containing protein	CDS	0.425987	0.084146	0.147894	4.49356	4.82653	3.33462	5.00975	5.58346	6.42832
AYT36_RS03115	fabG	3-oxoacyl-ACP reductase FabG	CDS	0.624243	0.0100827	0.0264994	4.62973	3.83478	5.10401	6.53445	7.5708	6.83518
AYT36_RS03120		acetyl-CoA C-acetyltransferase	CDS	-0.507668	0.0462104	0.0913753	12.6637	10.3803	10.8885	9.72908	7.09762	6.99792
AYT36_RS03125		AMP-binding protein	CDS	-0.484874	0.0114934	0.0296513	46.91	40.0668	40.6279	27.7351	28.2012	35.2337
AYT36_RS03130		helix-turn-helix domain-containing protein	CDS	-0.809921	0.0566742	0.107681	2.45103	3.10749	1.9055	1.4521	1.32489	1.46468
AYT36_RS03135		CoA transferase	CDS	-1.16808	0.0012983	0.00488719	8.37436	7.00839	7.14561	3.12202	2.55514	4.31267
AYT36_RS03140		LysR substrate-binding domain-containing protein	CDS	1.3968	3.96549e-05	0.000284935	10.7573	11.4382	10.3441	28.2434	29.3368	28.1544
AYT36_RS03145		acyl-CoA dehydrogenase family protein	CDS	0.448438	0.0861863	0.150709	215.623	214.351	229.204	287.298	280.687	331.506
AYT36_RS03150		electron transfer flavoprotein subunit beta/FixA family protein	CDS	0.378511	0.0954077	0.16298	34.3825	37.356	37.4294	50.8235	47.3175	43.7777
AYT36_RS03155		FAD-binding protein	CDS	0.46794	0.021154	0.0487241	25.6677	22.6781	24.6353	27.8803	36.813	36.2915
AYT36_RS03160		MaoC family dehydratase N-terminal domain-containing protein	CDS	-0.020618	0.928708	0.95391	3.67655	5.4877	5.92065	4.3563	4.82638	5.69598
AYT36_RS03165		LysR substrate-binding domain-containing protein	CDS	0.0379262	0.825029	0.878386	30.3656	25.5872	26.6089	25.4118	27.5388	31.8161
AYT36_RS03170		MmgE/PrpD family protein	CDS	0.883383	0.0036005	0.0113642	5.24248	3.83478	4.55958	9.00303	8.51715	7.64889
AYT36_RS03175		tripartite tricarboxylate transporter substrate binding protein	CDS	-0.058405	0.921686	0.948834	1.97444	1.25622	0.748587	1.74252	0.37854	1.62742
AYT36_RS03180		tripartite tricarboxylate transporter substrate binding protein	CDS	0.607207	0.153985	0.238776	1.56594	1.85127	4.76374	4.13849	3.59613	4.71953
AYT36_RS03185		TetR/AcrR family transcriptional regulator	CDS	1.66253	2.12198e-06	3.24852e-05	273.086	261.889	240.433	751.027	759.919	943.824
AYT36_RS03190		MmgE/PrpD family protein	CDS	-0.0130488	0.955506	0.969625	3.8808	5.35547	4.89985	4.06588	5.58346	4.39404
AYT36_RS03195		enoyl-CoA hydratase/isomerase family protein	CDS	-0.141126	0.614337	0.708352	6.80842	5.15711	4.76374	6.17143	3.40686	5.53324
AYT36_RS03200		nitroreductase	CDS	0.199192	0.140888	0.222122	69.5821	67.0425	59.6148	76.4531	68.5157	80.3134
AYT36_RS03205		TetR/AcrR family transcriptional regulator	CDS	1.19149	3.79126e-07	9.5615e-06	85.1053	76.6956	77.1726	171.348	188.797	185.689
AYT36_RS03210		hydroxymethylglutaryl-CoA lyase	CDS	0.189565	0.522422	0.626711	8.30627	8.79354	8.77889	9.58387	7.94934	11.9616
AYT36_RS03215		enoyl-CoA hydratase-related protein	CDS	0.425591	0.310445	0.415685	2.85954	3.04138	2.99435	3.41244	2.74441	5.77735
AYT36_RS03220		CoA transferase	CDS	0.280262	0.524956	0.628954	2.92762	2.97526	2.72214	3.33983	4.0693	3.0921
AYT36_RS03225		tripartite tricarboxylate transporter substrate binding protein	CDS	-0.439624	0.0771713	0.137819	11.8467	9.32248	10.0039	9.58387	6.43518	6.91655
AYT36_RS03230		iron-containing alcohol dehydrogenase family protein	CDS	-0.890339	0.0896095	0.155563	1.22552	2.31409	1.97355	0.726051	0.94635	1.30194
AYT36_RS03235		enoyl-CoA hydratase	CDS	0.262326	0.429157	0.537789	2.51912	4.89265	2.65408	3.12202	4.35321	4.63816
AYT36_RS03240		amidase	CDS	-1.56716	0.00346412	0.0110213	2.38295	2.11574	1.76939	0.508235	1.32489	0.325485
AYT36_RS03245	hutG	N-formylglutamate deformylase	CDS	-1.64789	0.0524451	0.101151	0.748926	1.85127	1.36107	0.43563	0.851715	0
AYT36_RS03250		hypothetical protein	CDS	-1.84942	0.00410252	0.0126264	2.04253	2.57856	1.83744	0.871261	0.37854	0.488227
AYT36_RS03255		aldehyde dehydrogenase family protein	CDS	-0.477963	0.220706	0.318886	2.45103	5.35547	3.19851	1.81513	3.02832	3.0921
AYT36_RS03265		ABC transporter permease	CDS	0.131525	0.676262	0.760953	4.62973	8.99189	5.78454	7.33311	8.42251	5.53324
AYT36_RS03270		ABC transporter ATP-binding protein	CDS	-0.0286262	0.939649	0.959361	3.81272	8.33072	5.9887	6.89748	4.16394	6.67244
AYT36_RS03275		ABC transporter substrate-binding protein	CDS	-0.00373232	0.990584	0.993685	5.78716	11.5704	8.71084	8.27698	7.38153	10.3341
AYT36_RS03280		LLM class flavin-dependent oxidoreductase	CDS	0.362745	0.264843	0.368374	14.4339	23.4054	19.9396	27.4447	22.4285	24.4114
AYT36_RS03285		IclR family transcriptional regulator	CDS	1.40638	1.66448e-05	0.000150965	72.4416	78.4146	72.2047	190.08	187.472	213.762
AYT36_RS03290		Crp/Fnr family transcriptional regulator	CDS	0.722598	0.000555803	0.00242445	14.7062	15.2069	15.4481	21.5637	25.7407	27.5848
AYT36_RS03295		SDR family NAD(P)-dependent oxidoreductase	CDS	0.106502	0.852327	0.897728	1.08935	0.528935	0.680534	0.798656	1.04098	0.650969
AYT36_RS03300		tripartite tricarboxylate transporter substrate binding protein	CDS	0.333377	0.35153	0.458579	2.85954	2.97526	2.31382	2.8316	3.97467	3.49896
AYT36_RS03305		aldehyde dehydrogenase family protein	CDS	-1.02128	0.0263192	0.0582756	2.17869	2.24797	1.83744	0.943866	1.51416	0.650969
AYT36_RS03310		tripartite tricarboxylate transporter substrate binding protein	CDS	-0.635007	0.131639	0.210578	2.17869	3.23973	1.70134	1.30689	1.23025	2.03428
AYT36_RS03315		NAD(P)-binding domain-containing protein	CDS	-0.431623	0.107649	0.180114	3.67655	4.49595	4.42347	2.32336	3.88003	3.17348
AYT36_RS03320		LysR family transcriptional regulator	CDS	0.385271	0.0363564	0.0753298	23.8295	24.5955	19.1911	29.042	27.5388	31.7348
AYT36_RS03330		IclR family transcriptional regulator	CDS	1.19648	0.000114415	0.000672365	7.08076	8.59519	8.37057	18.2239	18.4538	18.4713
AYT36_RS03335		acyl-CoA dehydrogenase family protein	CDS	2.00428	0.000211198	0.00109808	0.272337	0.661169	0.884694	2.8316	2.08197	2.44114
AYT36_RS03345		cyclase family protein	CDS	0.738154	0.224687	0.323181	1.2936	0.396701	0.20416	1.23429	0.94635	0.976454
AYT36_RS03355		tripartite tricarboxylate transporter substrate binding protein	CDS	-0.148548	0.680255	0.764556	2.92762	2.57856	2.44992	2.75899	3.21759	1.22057
AYT36_RS03360		enoyl-CoA hydratase-related protein	CDS	-0.418803	0.451	0.558918	1.63402	1.05787	0.952748	1.30689	0.37854	0.976454
AYT36_RS03365		tetratricopeptide repeat protein	CDS	-0.538234	0.112885	0.186602	3.74463	3.50419	2.51798	2.25076	2.27124	2.19702
AYT36_RS03370		acyl-CoA dehydrogenase	CDS	-0.742322	0.0241358	0.0544699	9.25945	7.93402	9.32332	3.77546	5.58346	6.50969
AYT36_RS03375		enoyl-CoA hydratase/isomerase family protein	CDS	-0.422265	0.160611	0.246901	3.26804	3.76866	3.47072	2.97681	1.8927	2.92936
AYT36_RS03380		acetyl-CoA C-acyltransferase	CDS	-0.20476	0.524963	0.628954	3.47229	5.4877	2.72214	3.77546	2.83905	3.49896
AYT36_RS03385		tripartite tricarboxylate transporter substrate binding protein	CDS	0.464649	0.148265	0.231325	0.885095	1.45457	1.29301	1.4521	1.79806	1.79017
AYT36_RS03390		CoA-binding protein	CDS	0.673417	0.016418	0.0396988	3.60846	3.30584	3.33462	4.3563	5.6781	6.34695
AYT36_RS03395		acetate--CoA ligase family protein	CDS	1.52171	0.0575281	0.108873	0.476589	0	0.476374	0.871261	0.662445	1.22057
AYT36_RS03400		LysR substrate-binding domain-containing protein	CDS	1.67048	6.31347e-06	7.27791e-05	38.0591	60.563	39.6071	129.31	153.025	157.779
AYT36_RS03405		alpha/beta hydrolase	CDS	1.97683	2.82434e-05	0.000218273	1.83827	2.18186	2.24576	10.0921	6.71908	7.893
AYT36_RS03410		amino acid synthesis family protein	CDS	2.62402	5.38063e-05	0.000364805	2.65528	3.37196	1.9055	21.5637	10.5045	16.9252
AYT36_RS03415		glycosyl hydrolase	CDS	2.87667	3.35041e-09	5.8515e-07	8.10202	11.306	8.57473	78.123	59.62	67.9449
AYT36_RS03420	gstA	glutathione transferase GstA	CDS	0.599676	0.205949	0.301828	2.17869	2.71079	2.17771	3.41244	3.40686	3.90582
AYT36_RS03425		tripartite tricarboxylate transporter substrate binding protein	CDS	0.528921	0.272919	0.377097	4.15314	3.37196	2.10966	4.21109	5.58346	4.14993
AYT36_RS03430		tripartite tricarboxylate transporter substrate binding protein	CDS	1.23942	0.000945837	0.00374209	5.92333	6.94227	6.80534	18.8047	11.924	15.7046
AYT36_RS03435		GntR family transcriptional regulator	CDS	0.191629	0.326756	0.432704	10.7573	11.5704	11.7052	14.3758	11.4508	13.0194
AYT36_RS03440		aldehyde dehydrogenase family protein	CDS	0.0177152	0.93883	0.95923	8.85095	10.182	9.66358	8.93042	10.1259	10.0087
AYT36_RS03445	metC	cystathionine beta-lyase	CDS	0.155851	0.583286	0.681872	2.11061	2.44632	2.17771	2.54118	2.27124	2.68525
AYT36_RS03450		RidA family protein	CDS	0.172207	0.74375	0.816257	0.680842	1.25622	0.816641	1.66992	0.56781	0.813712
AYT36_RS03455		tripartite tricarboxylate transporter substrate binding protein	CDS	0.396644	0.190826	0.28373	2.38295	2.77691	1.56523	2.61378	2.83905	3.41759
AYT36_RS03460		hypothetical protein	CDS	0.397165	0.0414044	0.0836722	8.71478	7.73567	8.30252	9.51126	11.6401	11.4733
AYT36_RS03465		GTP-binding protein	CDS	-0.484877	0.220533	0.318782	5.92333	5.28935	4.28736	3.63025	2.27124	5.12638
AYT36_RS03480		IclR family transcriptional regulator	CDS	-0.515156	0.00871426	0.0235997	23.2848	27.9013	28.5824	20.1116	16.4665	19.2036
AYT36_RS03485	dapA	4-hydroxy-tetrahydrodipicolinate synthase	CDS	0.0660858	0.894081	0.929745	0.81701	1.32234	2.0416	0.871261	1.32489	2.19702
AYT36_RS03490		pyridoxal phosphate-dependent aminotransferase	CDS	0.301531	0.415391	0.523782	1.08935	1.5868	1.83744	1.88773	1.8927	1.79017
AYT36_RS03495		ABC transporter substrate-binding protein	CDS	-0.552355	0.0622911	0.116285	4.22122	5.4877	4.76374	2.97681	4.0693	2.84799
AYT36_RS03500		amino acid ABC transporter permease	CDS	0.697289	0.013104	0.0330314	2.5872	3.17361	2.79019	5.51798	3.69076	4.63816
AYT36_RS03505		amino acid ABC transporter ATP-binding protein	CDS	0.247787	0.312222	0.417326	5.71907	6.08275	7.07755	8.93042	7.94934	5.53324
AYT36_RS03510		M20 aminoacylase family protein	CDS	-0.00971387	0.963886	0.975198	20.1529	23.8682	23.6826	16.8444	22.5231	27.9103
AYT36_RS03515		IclR family transcriptional regulator C-terminal domain-containing protein	CDS	-1.39233	3.09654e-06	4.21674e-05	31.8634	38.8106	41.5126	12.3429	12.965	17.4134
AYT36_RS03520		Zn-dependent hydrolase	CDS	-1.79076	0.000136501	0.000778362	6.12758	9.25636	8.77889	1.74252	2.64978	2.60388
AYT36_RS03525		amidase	CDS	-0.667806	0.245085	0.344783	0.748926	1.05787	1.08885	0.653445	0.851715	0.325485
AYT36_RS03530		allantoinase PuuE	CDS	0.302921	0.267511	0.371548	4.22122	4.42983	6.39702	5.95361	5.11029	7.48615
AYT36_RS03535		ureidoglycolate lyase	CDS	-0.23208	0.764518	0.834099	0.272337	0.859519	0.340267	0.217815	0.75708	0.325485
AYT36_RS03540		TRAP transporter large permease subunit	CDS	1.03904	0.00620597	0.017715	1.63402	1.91739	2.17771	4.93714	2.74441	4.06856
AYT36_RS03545		TRAP transporter small permease	CDS	1.17272	0.00936127	0.0249859	1.02126	1.52069	1.56523	3.12202	2.74441	3.41759
AYT36_RS03550		TRAP transporter substrate-binding protein	CDS	0.916085	0.000324031	0.00155831	4.76589	4.2976	5.03595	8.93042	8.99032	8.70672
AYT36_RS03555		LysR family transcriptional regulator	CDS	2.33121	2.37494e-09	5.04238e-07	17.4296	17.7193	18.7827	94.6044	91.7013	85.1956
AYT36_RS03560		WG repeat-containing protein	CDS	1.05712	0.00197282	0.00692722	3.47229	3.96701	4.15126	8.05916	7.94934	8.13712
AYT36_RS03565		GntR family transcriptional regulator	CDS	-0.228396	0.217737	0.3158	24.1018	26.9096	26.6089	20.4746	21.8607	23.9231
AYT36_RS03570		cupin domain-containing protein	CDS	-0.367823	0.54203	0.643979	1.36168	0.595052	1.22496	0.871261	0.851715	0.732341
AYT36_RS03575		TRAP transporter small permease subunit	CDS	1.82394	0.0168563	0.0405548	0.408505	0.330584	0.136107	0.58084	1.32489	1.30194
AYT36_RS03580		TRAP transporter large permease subunit	CDS	-0.137261	0.723652	0.800229	0.748926	1.1901	1.42912	0.726051	1.13562	1.22057
AYT36_RS03585		TRAP transporter substrate-binding protein	CDS	0.127719	0.71374	0.791088	4.62973	3.70254	5.37622	5.59059	2.64978	6.67244
AYT36_RS03590		PLP-dependent aminotransferase family protein	CDS	-0.0620313	0.844875	0.892712	6.60417	8.85966	8.37057	7.40572	6.62445	8.78809
AYT36_RS03595		serine hydroxymethyltransferase	CDS	0.984245	0.289146	0.393859	0.340421	0.528935	0	0.43563	1.04098	0.325485
AYT36_RS03600		benzoate/H(+) symporter BenE family transporter	CDS	0.236163	0.569971	0.669399	1.08935	1.25622	1.22496	2.10555	0.56781	1.46468
AYT36_RS03605		(2Fe-2S)-binding protein	CDS	0.472475	0.00256084	0.00859995	129.496	129.92	123.857	165.322	166.463	200.01
AYT36_RS03610		molybdopterin cofactor-binding domain-containing protein	CDS	0.145549	0.570374	0.669709	161.155	127.539	140.666	164.378	158.23	152.327
AYT36_RS03615		LysR family transcriptional regulator	CDS	-0.168168	0.229345	0.327821	108.594	93.0264	92.6887	91.4824	80.3451	90.0779
AYT36_RS03620		IclR family transcriptional regulator	CDS	1.94637	0.00144919	0.00538352	2.45103	3.04138	2.85824	8.49479	13.8167	10.0087
AYT36_RS03625		hydroxymethylglutaryl-CoA lyase	CDS	0.309567	0.518447	0.622889	1.08935	1.32234	0.816641	2.17815	1.13562	0.650969
AYT36_RS03630		CaiB/BaiF CoA-transferase family protein	CDS	-0.244781	0.550633	0.651623	0.748926	1.91739	2.0416	1.01647	1.51416	1.46468
AYT36_RS03635		cysteine hydrolase	CDS	-0.361972	0.228888	0.327362	3.06379	2.97526	4.28736	3.04941	3.02832	1.95291
AYT36_RS03640		tripartite tricarboxylate transporter substrate binding protein	CDS	-0.961869	0.00188067	0.00666696	5.51482	6.94227	5.92065	2.75899	3.59613	3.0921
AYT36_RS03645		isocitrate lyase/PEP mutase family protein	CDS	-0.930958	0.0363319	0.0753116	2.5872	4.49595	3.53878	2.39597	2.27124	0.895083
AYT36_RS03650		TRAP transporter substrate-binding protein	CDS	-0.302791	0.360818	0.468052	1.97444	2.24797	3.67488	2.39597	1.60879	2.35976
AYT36_RS03655		TRAP transporter small permease	CDS	-0.212275	0.707037	0.78547	1.2936	0.925636	1.70134	2.25076	0.37854	0.650969
AYT36_RS03660		TRAP transporter large permease	CDS	-0.103716	0.708823	0.78709	2.99571	2.97526	2.99435	3.41244	2.46051	2.44114
AYT36_RS03665		SMP-30/gluconolactonase/LRE family protein	CDS	-0.0232925	0.91904	0.947218	4.97015	6.54557	5.9887	5.95361	6.15127	5.12638
AYT36_RS03675		acyclic terpene utilization AtuA family protein	CDS	-0.394899	0.390764	0.497932	1.2936	1.98351	1.15691	1.3795	1.51416	0.488227
AYT36_RS03680		IclR family transcriptional regulator	CDS	1.31833	0.000220702	0.0011371	96.8838	71.274	90.9194	235.531	205.831	204.73
AYT36_RS03695		SRPBCC family protein	CDS	0.292805	0.431281	0.540169	1.36168	2.38021	1.83744	1.96034	2.46051	2.44114
AYT36_RS03705		3-phenylpropionate/cinnamic acid dioxygenase subunit beta	CDS	0.359187	0.601944	0.698249	0.81701	0.396701	0.680534	0.726051	0.37854	1.30194
AYT36_RS03715		FAD-dependent oxidoreductase	CDS	0.591475	0.0216183	0.0496746	10.7573	10.3142	10.6163	19.676	14.9523	13.1008
AYT36_RS03720		tripartite tricarboxylate transporter substrate binding protein	CDS	0.908565	0.0398751	0.0813581	2.65528	3.23973	3.87904	7.62353	7.66543	3.0921
AYT36_RS03725		fumarylacetoacetate hydrolase family protein	CDS	0.271427	0.614192	0.708352	1.08935	1.12399	2.31382	2.68639	0.662445	2.03428
AYT36_RS03730		fumarylacetoacetate hydrolase family protein	CDS	-0.603613	0.0916115	0.158352	5.78716	9.19024	5.30817	5.22756	3.69076	4.39404
AYT36_RS03735	hpaE	5-carboxymethyl-2-hydroxymuconate semialdehyde dehydrogenase	CDS	-0.214991	0.27654	0.380897	16.4764	17.3887	15.1759	11.399	14.7631	16.1115
AYT36_RS03740	hpaD	3,4-dihydroxyphenylacetate 2,3-dioxygenase	CDS	-0.7066	0.0364098	0.0753908	18.7232	15.4713	15.5162	10.5277	8.42251	11.4733
AYT36_RS03745		5-carboxymethyl-2-hydroxymuconate Delta-isomerase	CDS	-1.50454	0.0205579	0.0477171	1.15743	0.727285	0.952748	0.217815	0.18927	0.569598
AYT36_RS03750	hpaH	2-oxo-hepta-3-ene-1,7-dioic acid hydratase	CDS	0.0171095	0.958875	0.971609	20.3572	19.8351	19.7355	20.5472	25.0783	15.0537
AYT36_RS03755	hpaI	4-hydroxy-2-oxoheptanedioate aldolase	CDS	-0.334928	0.236625	0.335534	54.5355	50.7777	56.7565	51.9126	39.8413	36.6984
AYT36_RS03760		LysR family transcriptional regulator	CDS	-0.624	0.0549724	0.105196	18.9955	16.6614	18.7827	9.51126	13.7221	12.1243
AYT36_RS03765		tripartite tricarboxylate transporter substrate-binding protein	CDS	0.579252	0.209373	0.305728	0.544674	0.528935	0.680534	0.58084	0.75708	1.30194
AYT36_RS03770		thiamine pyrophosphate-binding protein	CDS	-0.364774	0.372141	0.47985	1.90636	3.10749	1.76939	1.96034	1.32489	1.95291
AYT36_RS03775		aldehyde dehydrogenase family protein	CDS	0.235625	0.706864	0.785459	0.340421	0.396701	0.680534	0.14521	0.75708	0.813712
AYT36_RS03780		alpha/beta hydrolase	CDS	0.730187	0.0100464	0.0264329	20.4933	20.8268	22.3896	40.2232	31.5134	33.9318
AYT36_RS03785		cupin domain-containing protein	CDS	0.813267	0.000167229	0.000910386	16.0679	12.8267	13.5426	24.5405	26.2139	23.8418
AYT36_RS03790		tripartite tricarboxylate transporter substrate binding protein BugE	CDS	1.70406	2.68509e-05	0.000211594	6.33183	8.13237	7.21366	27.6625	16.9397	26.0388
AYT36_RS03795		hypothetical protein	CDS	1.42811	0.00460893	0.013847	0.81701	1.78516	1.22496	3.63025	3.21759	3.49896
AYT36_RS03800		lipoprotein	CDS	0.487928	0.4172	0.525133	1.22552	0.793402	2.10966	2.54118	2.27124	0.976454
AYT36_RS03805		crotonase/enoyl-CoA hydratase family protein	CDS	-0.81257	0.00150223	0.005542	21.3784	16.0664	21.5049	11.1812	10.3152	12.0429
AYT36_RS03810		SDR family oxidoreductase	CDS	-0.86174	0.0229779	0.0522245	3.67655	5.4877	4.49152	1.96034	1.70343	3.82445
AYT36_RS03815		CoA transferase	CDS	0.410801	0.303974	0.408956	5.71907	8.06626	6.12481	7.84135	10.1259	8.54397
AYT36_RS03820		AMP-binding protein	CDS	0.160813	0.536877	0.639279	17.6338	18.5127	17.898	19.5308	16.3719	24.4927
AYT36_RS03825		TetR/AcrR family transcriptional regulator	CDS	0.274074	0.136075	0.215951	29.2081	22.8764	23.7506	34.3422	29.4315	27.9103
AYT36_RS03830		acyl-CoA dehydrogenase family protein	CDS	0.0549602	0.847723	0.894819	16.3402	17.7854	14.019	13.7224	13.9113	22.3771
AYT36_RS03835		branched-chain amino acid ABC transporter permease	CDS	1.4912	0.00699548	0.0196766	0.81701	0.396701	0.40832	1.16168	2.27124	1.22057
AYT36_RS03840		branched-chain amino acid ABC transporter permease	CDS	0.845409	0.264605	0.368149	0.544674	0.0661169	0.40832	0.43563	1.13562	0.325485
AYT36_RS03850		ATP-binding cassette domain-containing protein	CDS	4.67637	0.00178553	0.00638143	0	0	0.0680534	0.653445	0.75708	0.976454
AYT36_RS03855		ABC transporter substrate-binding protein	CDS	1.51033	0.000832906	0.00337303	1.42977	1.71904	1.15691	4.2837	3.88003	4.14993
AYT36_RS03860		SDR family NAD(P)-dependent oxidoreductase	CDS	0.125163	0.877603	0.915701	0.885095	0.528935	0.340267	0.43563	0.94635	0.569598
AYT36_RS03875		thiolase	CDS	-0.00442956	0.994284	0.995734	0.748926	0.925636	0.680534	0.58084	1.41952	0.406856
AYT36_RS03880		MaoC/PaaZ C-terminal domain-containing protein	CDS	-0.0728077	0.895324	0.930355	0.748926	0.528935	1.49717	0.58084	0.75708	1.30194
AYT36_RS03890		tripartite tricarboxylate transporter substrate binding protein	CDS	-0.18397	0.606851	0.702416	1.36168	2.11574	2.9263	1.88773	1.70343	2.03428
AYT36_RS03895		cyclase family protein	CDS	0.404317	0.222882	0.321355	3.26804	5.55382	4.62763	5.15496	5.58346	7.07929
AYT36_RS03900		IclR family transcriptional regulator	CDS	2.07051	2.58224e-05	0.00020688	24.6465	34.3146	30.1477	107.165	130.218	137.029
AYT36_RS03905		FAD-binding oxidoreductase	CDS	2.39963	0.000134525	0.000772595	4.15314	7.66956	8.84694	39.8602	32.3652	36.9425
AYT36_RS03910		dipeptidase	CDS	1.76114	1.81494e-06	2.92503e-05	13.753	14.7441	17.2175	51.84	40.9769	62.1676
AYT36_RS03915		tripartite tricarboxylate transporter substrate binding protein	CDS	1.68124	2.54868e-07	7.20676e-06	12.6637	16.5953	13.9509	43.8535	40.5038	54.2746
AYT36_RS03920		AAA family ATPase	CDS	0.282389	0.170618	0.259871	25.4635	31.67	22.7979	36.5929	28.8637	31.7348
AYT36_RS03925		AraC family transcriptional regulator	CDS	1.42072	0.000127682	0.000736818	1.49785	2.11574	2.38187	5.15496	6.24591	4.71953
AYT36_RS03945		hypothetical protein	CDS	-1.34076	0.159949	0.246119	0.81701	0.462818	0.20416	0.14521	0	0.406856
AYT36_RS03950		type II secretion system F family protein	CDS	0.442076	0.292047	0.397134	1.56594	1.32234	0.748587	1.81513	1.32489	1.79017
AYT36_RS03955		GspE/PulE family protein	CDS	-1.34581	0.0111972	0.0290474	0.953179	1.32234	0.680534	0.43563	0.473175	0.244114
AYT36_RS03960		ExeA family protein	CDS	-2.14415	0.0453848	0.0901051	0.476589	0.925636	0.884694	0.14521	0.37854	0
AYT36_RS03970	mshL	pilus (MSHA type) biogenesis protein MshL	CDS	-0.221264	0.645106	0.735188	1.77019	1.1901	1.83744	0.653445	0.851715	2.60388
AYT36_RS03990		hypothetical protein	CDS	0.0577687	0.914683	0.94455	0.680842	0.991753	0.476374	0.58084	1.04098	0.650969
AYT36_RS04000		prepilin-type N-terminal cleavage/methylation domain-containing protein	CDS	-0.000123066	0.999649	0.999857	0.612758	1.52069	0.816641	0.508235	1.70343	0.813712
AYT36_RS04005		type IV pilus twitching motility protein PilT	CDS	-0.104428	0.832932	0.883864	1.2936	0.859519	0.680534	0.871261	1.04098	0.732341
AYT36_RS04010		A24 family peptidase	CDS	0.332121	0.198076	0.2927	3.26804	5.02488	4.0832	6.38924	4.44784	4.71953
AYT36_RS04015	tssI	type VI secretion system tip protein VgrG	CDS	-0.259681	0.247348	0.347255	10.3488	7.0745	7.8942	7.55093	6.90835	6.67244
AYT36_RS04040		suppressor of fused domain protein	CDS	0.311683	0.0579179	0.109481	48.9525	42.9098	39.0627	56.7772	51.7653	53.9491
AYT36_RS04045	tssA	type VI secretion system protein TssA	CDS	0.832682	0.00228507	0.00782361	4.90206	4.16536	4.49152	7.47832	8.89569	7.81163
AYT36_RS04050	tssB	type VI secretion system contractile sheath small subunit	CDS	0.37938	0.320514	0.425258	1.08935	1.5868	1.08885	1.96034	1.8927	1.05783
AYT36_RS04055	tssC	type VI secretion system contractile sheath large subunit	CDS	-0.769257	0.0320412	0.0683631	5.71907	5.02488	4.35542	2.25076	3.88003	2.76662
AYT36_RS04060		type VI secretion system tube protein Hcp	CDS	-0.496237	0.178217	0.269483	4.97015	3.43808	3.0624	3.92067	1.60879	2.52251
AYT36_RS04065		type VI secretion system accessory protein TagJ	CDS	-2.30412	0.00736963	0.020501	0.748926	0.528935	0.884694	0.0726051	0.37854	0
AYT36_RS04075	tssF	type VI secretion system baseplate subunit TssF	CDS	-0.964307	0.0283016	0.0619516	1.70211	1.78516	1.76939	1.16168	0.851715	0.650969
AYT36_RS04080		DUF3540 domain-containing protein	CDS	0.443192	0.301935	0.406747	1.36168	1.45457	1.9055	2.54118	2.08197	1.79017
AYT36_RS04085	tssG	type VI secretion system baseplate subunit TssG	CDS	-0.0629327	0.830315	0.882645	7.7616	6.81004	9.52748	8.78521	8.42251	5.85872
AYT36_RS04090		DUF2778 domain-containing protein	CDS	-1.22985	0.00998449	0.0262989	3.67655	2.77691	4.35542	2.25076	1.32489	0.976454
AYT36_RS04095		DUF2195 family protein	CDS	-0.648924	0.119211	0.194649	2.17869	1.85127	2.0416	0.726051	1.8927	1.30194
AYT36_RS04100	tssH	type VI secretion system ATPase TssH	CDS	-0.938134	0.00285421	0.00942322	15.1147	15.4052	17.4897	8.71261	9.17959	7.16066
AYT36_RS04110		TssQ family T6SS-associated lipoprotein	CDS	1.10036	0.00803087	0.0219593	2.45103	1.85127	1.63328	4.57412	4.35321	3.82445
AYT36_RS04115	tssJ	type VI secretion system lipoprotein TssJ	CDS	1.32606	0.0252574	0.0564708	0.544674	0.330584	0.20416	1.30689	0.75708	0.650969
AYT36_RS04130	tssM	type VI secretion system membrane subunit TssM	CDS	0.489521	0.387744	0.495094	0.81701	0.462818	0.40832	0.798656	0.851715	0.732341
AYT36_RS04145		calcium:proton antiporter	CDS	0.669981	0.0557615	0.10641	2.85954	5.091	4.42347	5.15496	8.42251	6.18421
AYT36_RS04150		DUF1254 domain-containing protein	CDS	1.10478	0.013943	0.0348175	7.55735	4.16536	3.67488	11.6894	7.5708	13.8331
AYT36_RS04155		BB0821 family autotransporter	CDS	0.467441	0.00953028	0.0253525	25.3954	22.3475	28.3783	37.1012	29.7154	38.4072
AYT36_RS04160		phospholipase D family protein	CDS	-1.46459	1.54582e-06	2.57755e-05	48.544	51.3728	63.9702	22.0719	19.2109	18.0644
AYT36_RS04165	modC	molybdenum ABC transporter ATP-binding protein	CDS	-0.534819	0.338035	0.4447	4.15314	5.68605	8.57473	4.50151	5.962	2.27839
AYT36_RS04170	modB	molybdate ABC transporter permease subunit	CDS	-0.0562296	0.793493	0.856915	11.9147	12.2316	9.25526	9.22084	9.55813	13.3449
AYT36_RS04175	modA	molybdate ABC transporter substrate-binding protein	CDS	0.634525	0.00407115	0.0125529	21.7869	21.2235	21.641	38.8437	30.0939	31.4093
AYT36_RS04180		alpha/beta hydrolase	CDS	1.61706	2.22919e-05	0.000186037	7.28501	6.61169	4.21931	18.1513	17.1289	20.3428
AYT36_RS04185		CGNR zinc finger domain-containing protein	CDS	2.39244	4.32867e-08	2.50698e-06	11.3701	15.0085	18.5105	67.5227	86.7803	81.5339
AYT36_RS04195		DUF4148 domain-containing protein	CDS	1.19856	0.223255	0.321698	0.340421	0.0661169	0.272214	1.16168	0.18927	0.162742
AYT36_RS04200		hypothetical protein	CDS	-0.236035	0.791903	0.856266	0.953179	1.1901	2.10966	1.88773	0.851715	0.813712
AYT36_RS04205		DUF6152 family protein	CDS	0.546778	0.0111251	0.0288915	14.9104	15.7358	13.4746	18.3691	21.2929	24.8182
AYT36_RS04210		TonB-dependent receptor	CDS	0.84386	0.0216516	0.0497273	7.35309	9.38859	11.501	19.5308	15.6148	15.5419
AYT36_RS04215		Lrp/AsnC family transcriptional regulator	CDS	1.31781	0.0166705	0.0401679	0.680842	0.661169	0.952748	2.54118	1.8927	1.30194
AYT36_RS04220	rocD	ornithine--oxo-acid transaminase	CDS	0.374125	0.432078	0.540885	7.69352	10.0498	7.62198	13.4319	7.76007	11.6361
AYT36_RS04225	rocF	arginase	CDS	1.12303	0.00703349	0.0197719	6.05949	7.40509	5.58038	15.9005	12.4918	13.1008
AYT36_RS04230		winged helix-turn-helix domain-containing protein	CDS	1.1322	2.61994e-05	0.000207946	9.94029	12.8928	11.433	23.2336	26.2139	25.7133
AYT36_RS04235		META domain-containing protein	CDS	0.24696	0.312127	0.417326	22.9444	20.5623	17.898	26.0652	22.0499	24.7368
AYT36_RS04240		META and DUF4377 domain-containing protein	CDS	-1.30498	0.00117948	0.00452494	15.2509	18.4466	17.83	7.33311	6.24591	7.24203
AYT36_RS04245		sulfurtransferase	CDS	-0.901247	0.000197055	0.00103865	44.459	47.9347	52.5372	31.2928	24.6997	21.5634
AYT36_RS04250	metG	methionine--tRNA ligase	CDS	-0.506873	0.00815725	0.022229	409.254	429.561	389.402	295.357	248.606	320.358
AYT36_RS04255		hypothetical protein	CDS	0.764662	0.00126705	0.0047883	152.372	174.02	181.635	236.983	321.38	304.816
AYT36_RS04260	apbC	iron-sulfur cluster carrier protein ApbC	CDS	0.120002	0.350354	0.457525	115.062	120.994	125.014	127.422	129.65	135.32
AYT36_RS04265		BamA/TamA family outer membrane protein	CDS	-0.773191	0.00528951	0.015542	96.7477	94.4149	100.175	65.3445	57.822	47.2767
AYT36_RS04270		translocation/assembly module TamB domain-containing protein	CDS	-1.72651	5.60626e-06	6.63775e-05	75.3011	76.5633	90.0347	28.9694	20.6304	23.4349
AYT36_RS04275	dcd	dCTP deaminase	CDS	-0.151096	0.359693	0.467017	495.313	490.455	509.244	474.837	417.53	453.97
AYT36_RS04280		VOC family protein	CDS	1.69592	2.21681e-06	3.35111e-05	16.204	12.9589	16.6731	56.1963	49.2102	43.1267
AYT36_RS04285		VOC family protein	CDS	0.661105	0.153329	0.237836	1.36168	1.1901	0.748587	2.10555	1.13562	1.95291
AYT36_RS04290		GNAT family N-acetyltransferase	CDS	1.45341	1.90569e-05	0.000167165	11.9147	13.4217	13.5426	33.6887	39.0842	33.769
AYT36_RS04295		hypothetical protein	CDS	1.35984	0.00679158	0.0192155	10.8254	10.1159	14.0871	28.9694	30.3778	30.5956
AYT36_RS04300		arginine/lysine/ornithine decarboxylase	CDS	-0.196805	0.208621	0.30491	349.476	385.858	347.277	325.779	288.637	330.123
AYT36_RS04305		NAD(P)/FAD-dependent oxidoreductase	CDS	-1.01779	0.00044477	0.00200752	18.9274	29.8848	28.038	12.0524	14.1952	11.7174
AYT36_RS04310		superoxide dismutase	CDS	-0.349835	0.547727	0.648983	0.81701	2.24797	2.38187	0.871261	1.98733	1.46468
AYT36_RS04320	gcvT	glycine cleavage system aminomethyltransferase GcvT	CDS	0.455949	0.0113893	0.0294662	255.384	208.07	226.55	297.681	281.066	367.716
AYT36_RS04325	gcvH	glycine cleavage system protein GcvH	CDS	-0.0938233	0.610206	0.704603	152.577	106.911	115.963	130.326	112.994	108.468
AYT36_RS04330	gcvP	aminomethyl-transferring glycine dehydrogenase	CDS	-0.407802	0.0517006	0.0999296	513.9	387.643	436.018	308.644	356.111	343.468
AYT36_RS04335		FadR/GntR family transcriptional regulator	CDS	0.987588	1.1817e-05	0.000116881	42.9611	50.0505	47.093	99.9772	96.2438	81.6153
AYT36_RS04340		CoA transferase	CDS	-0.511892	0.272226	0.376576	2.85954	1.98351	4.01515	1.23429	1.8927	3.0921
AYT36_RS04345		tripartite tricarboxylate transporter substrate binding protein	CDS	-0.326235	0.275029	0.379377	3.47229	3.57031	2.31382	2.03294	2.93368	2.52251
AYT36_RS04350		enoyl-CoA hydratase/isomerase family protein	CDS	-0.136907	0.826893	0.879787	0.953179	0.793402	2.51798	1.4521	1.70343	0.732341
AYT36_RS04355		DUF945 family protein	CDS	-0.33689	0.201767	0.296634	11.302	16.992	12.3857	7.91395	12.8704	11.4733
AYT36_RS04360		YdgA family protein	CDS	-0.080125	0.648372	0.737337	38.3995	40.9263	33.8906	34.7052	32.8383	39.5464
AYT36_RS04365		M81 family metallopeptidase	CDS	-1.08481	0.000321296	0.00154757	13.753	16.2647	13.8148	4.64672	7.66543	8.38123
AYT36_RS04370		ABC transporter ATP-binding protein	CDS	-1.88527	5.19987e-05	0.000356065	17.1572	14.9424	17.1495	4.3563	3.31222	5.61461
AYT36_RS04375		ABC transporter permease	CDS	-1.13589	0.000132706	0.000763061	12.119	8.99189	9.86774	4.79193	4.73175	4.55679
AYT36_RS04380		ABC transporter permease	CDS	-0.873673	0.00147754	0.00546769	21.4465	19.4384	18.5105	10.3825	9.55813	12.4498
AYT36_RS04385		ABC transporter substrate-binding protein	CDS	0.130634	0.353662	0.460719	64.8162	58.5795	57.9815	66.8693	60.5664	71.1184
AYT36_RS04390		CoA-acylating methylmalonate-semialdehyde dehydrogenase	CDS	0.413174	0.0338647	0.0713354	37.174	25.5872	28.2422	40.5862	41.5448	39.0582
AYT36_RS04395		aspartate aminotransferase family protein	CDS	0.928589	0.00425288	0.0130048	31.9996	23.8021	21.3688	46.7577	48.0746	52.0776
AYT36_RS04400		PLP-dependent aminotransferase family protein	CDS	2.81199	1.16628e-07	4.36997e-06	13.4126	11.9672	13.8148	88.7234	102.963	83.7309
AYT36_RS04405		dihydrofolate reductase	CDS	-1.07326	1.89392e-05	0.00016644	26.5528	27.8352	32.7337	15.5375	12.3972	13.4262
AYT36_RS04410		thymidylate synthase	CDS	-1.05625	3.73411e-06	4.86256e-05	167.215	167.342	156.863	84.8027	69.3674	82.1035
AYT36_RS04415		OsmC family protein	CDS	-0.148509	0.381076	0.488879	47.4547	45.6206	46.2763	46.5398	41.734	37.4307
AYT36_RS04420	coq7	2-polyprenyl-3-methyl-6-methoxy-1,4-benzoquinone monooxygenase	CDS	0.896414	0.0212842	0.0489536	31.3187	33.8518	31.0324	61.0608	63.1215	54.9255
AYT36_RS04425		glycosyltransferase	CDS	0.0274371	0.839612	0.888851	365.816	317.559	358.301	326.214	346.837	388.629
AYT36_RS04430	tviB	Vi polysaccharide biosynthesis UDP-N-acetylglucosamine C-6 dehydrogenase TviB	CDS	-1.39793	1.40238e-06	2.43366e-05	654.902	555.315	594.991	254.989	205.736	224.259
AYT36_RS04435		SDR family oxidoreductase	CDS	-1.68653	1.04081e-06	1.98538e-05	212.014	174.086	203.003	68.9022	58.0112	56.0647
AYT36_RS04440		lipid II flippase MurJ	CDS	-1.51678	4.5867e-07	1.09693e-05	111.318	118.217	102.488	35.7943	41.2608	38.9768
AYT36_RS04445		glycosyltransferase family 4 protein	CDS	-1.81866	7.98762e-06	8.58982e-05	18.3147	22.2814	26.8811	6.17143	7.09762	5.85872
AYT36_RS04450	asnB	asparagine synthase (glutamine-hydrolyzing)	CDS	-1.71934	3.3526e-08	2.06615e-06	186.891	210.252	218.996	67.4501	64.6357	55.0069
AYT36_RS04455		glycosyltransferase family 4 protein	CDS	-2.40566	6.10026e-08	3.15311e-06	32.34	38.3478	36.6127	6.17143	6.90835	7.16066
AYT36_RS04460		glycosyltransferase	CDS	-2.15846	0.000301863	0.00146868	8.30627	10.9754	13.2024	3.33983	2.93368	0.976454
AYT36_RS04465		glycosyltransferase family 4 protein	CDS	-2.43162	9.21124e-05	0.000562263	12.7998	12.6283	14.6995	2.68639	3.12295	1.62742
AYT36_RS04470	pgi	glucose-6-phosphate isomerase	CDS	-0.372367	0.0162722	0.0394057	138.824	129.06	143.729	106.221	97.0008	114.733
AYT36_RS04475		phosphomannomutase/phosphoglucomutase	CDS	-0.278314	0.159464	0.24553	119.488	121.258	145.566	124.518	100.408	93.5769
AYT36_RS04480		hypothetical protein	CDS	-0.452407	0.270317	0.374795	23.6933	20.0334	33.074	21.9267	21.009	13.1821
AYT36_RS04485		FAD-binding oxidoreductase	CDS	-0.785109	0.000144023	0.000807839	187.572	171.309	201.846	112.32	107.6	105.457
AYT36_RS04490		response regulator transcription factor	CDS	-0.928266	0.00347244	0.0110397	16.3402	18.7111	24.5673	9.43866	11.0723	10.8224
AYT36_RS04495		HAMP domain-containing sensor histidine kinase	CDS	-1.04729	1.92379e-05	0.000167561	45.4803	46.1496	50.2234	20.5472	23.848	24.2486
AYT36_RS04500		LTA synthase family protein	CDS	-0.920935	4.33101e-05	0.000304373	489.934	600.605	545.924	293.107	301.223	269.99
AYT36_RS04505	fahA	fumarylacetoacetase	CDS	1.20509	5.86959e-06	6.88174e-05	105.735	131.705	112.492	250.27	274.441	282.114
AYT36_RS04510	hmgA	homogentisate 1,2-dioxygenase	CDS	2.61854	9.6611e-10	3.87008e-07	183.691	211.706	176.19	1160.37	1077.32	1272.73
AYT36_RS04515		LysR family transcriptional regulator	CDS	1.22667	0.00056511	0.00245764	4.42547	5.55382	6.32897	13.8676	14.006	10.3341
AYT36_RS04520		DUF2783 domain-containing protein	CDS	3.36203	0.00119681	0.00458412	0.136168	0	0.272214	0.943866	1.79806	1.70879
AYT36_RS04525		FAD-dependent oxidoreductase	CDS	1.58184	1.43516e-07	5.11023e-06	12.2552	15.6697	14.1551	43.2	38.1379	44.6728
AYT36_RS04530		MBL fold metallo-hydrolase	CDS	1.70801	1.51181e-06	2.541e-05	152.441	184.598	148.016	556.009	456.235	572.528
AYT36_RS04535	mutM	bifunctional DNA-formamidopyrimidine glycosylase/DNA-(apurinic or apyrimidinic site) lyase	CDS	0.361158	0.0411389	0.0833003	63.5907	59.7035	70.4353	86.5452	88.0105	74.2919
AYT36_RS04540		tetratricopeptide repeat protein	CDS	0.420279	0.137317	0.21749	221.342	217.128	222.058	300.512	311.633	271.78
AYT36_RS04545	lolB	lipoprotein insertase outer membrane protein LolB	CDS	0.145602	0.74178	0.814823	7.55735	12.8267	11.7732	11.3264	14.1952	10.09
AYT36_RS04550	ispE	4-(cytidine 5'-diphospho)-2-C-methyl-D-erythritol kinase	CDS	0.44273	0.134856	0.214511	1804.78	2532.54	2088.49	2508.87	3200.55	3024.4
AYT36_RS04560		ribose-phosphate pyrophosphokinase	CDS	-0.039947	0.794293	0.857001	358.94	416.602	343.67	347.923	378.635	362.102
AYT36_RS04565		50S ribosomal protein L25/general stress protein Ctc	CDS	-1.60119	2.8836e-05	0.000221784	799.104	1082.27	1008.96	341.099	312.012	299.527
AYT36_RS04570	pth	aminoacyl-tRNA hydrolase	CDS	-0.460442	0.0142641	0.0354537	56.6461	62.2821	65.4674	49.9523	46.3711	37.6749
AYT36_RS04575		CPBP family glutamic-type intramembrane protease	CDS	-0.499044	0.0672532	0.124054	7.62543	10.2481	9.73164	6.75227	7.00299	5.77735
AYT36_RS04580	ychF	redox-regulated ATPase YchF	CDS	-0.157642	0.328917	0.435086	325.511	324.039	301.409	292.744	267.155	292.611
AYT36_RS04585		site-specific integrase	CDS	0.0602236	0.810798	0.868041	62.5013	67.4392	57.301	57.1402	67.4747	70.6302
AYT36_RS04590		Fic family protein	CDS	0.941832	0.00290938	0.00957248	76.8671	95.4066	80.303	175.849	136.18	173.158
AYT36_RS04595		helicase-related protein	CDS	0.288227	0.299485	0.404843	294.464	328.27	292.834	398.239	324.314	395.464
AYT36_RS04600		DUF4391 domain-containing protein	CDS	0.0288105	0.904722	0.936477	45.3441	49.9843	47.093	53.8729	41.2608	50.1246
AYT36_RS04605		ATP-binding protein	CDS	0.124049	0.634862	0.725578	382.02	401.197	351.428	414.067	385.732	436.719
AYT36_RS04610		S8 family peptidase	CDS	-0.0790118	0.783364	0.849043	323.672	352.138	293.038	315.179	284.757	317.266
AYT36_RS04615		site-specific DNA-methyltransferase	CDS	-0.515799	0.0800252	0.141896	279.486	286.881	252.342	196.251	191.636	184.713
AYT36_RS04620		DEAD/DEAH box helicase family protein	CDS	-0.872561	0.00645021	0.0183035	558.427	577.398	508.971	297.971	272.265	328.089
AYT36_RS04625		integrase domain-containing protein	CDS	-0.596829	0.193011	0.286625	6.53608	5.091	6.39702	5.51798	2.74441	3.58033
AYT36_RS04630		STY4528 family pathogenicity island replication protein	CDS	0.251281	0.28701	0.391614	8.98712	8.59519	11.2969	10.5277	11.7347	12.1243
AYT36_RS04635		BB0916 family autotransporter	CDS	-0.182229	0.374563	0.482068	15.0466	17.2565	18.3064	14.2306	14.6684	15.7046
AYT36_RS04640		winged helix-turn-helix domain-containing protein	CDS	-0.279566	0.0723314	0.131355	55.3525	50.91	46.0041	42.6192	39.2735	43.5336
AYT36_RS04645		tripartite tricarboxylate transporter substrate binding protein	CDS	-0.395638	0.175878	0.26645	18.5189	18.2483	21.3007	19.6034	12.0186	12.4498
AYT36_RS04650		TetR/AcrR family transcriptional regulator	CDS	-0.315514	0.18332	0.27478	62.0928	59.5713	55.8038	49.2988	44.3838	48.9041
AYT36_RS04655		hypothetical protein	CDS	2.09732	4.99694e-06	6.08109e-05	36.4251	39.2073	39.7432	171.493	163.056	159.243
AYT36_RS04660		MFS transporter	CDS	1.37836	0.000135971	0.000777187	28.7996	38.2817	48.1818	102.954	77.4114	119.29
AYT36_RS04665		FCD domain-containing protein	CDS	0.37125	0.103282	0.173836	349.34	319.543	326.656	378.926	441.567	467.233
AYT36_RS04670		thiamine pyrophosphate-binding protein	CDS	0.452149	0.12454	0.20191	1.97444	2.31409	2.44992	2.03294	3.40686	3.82445
AYT36_RS04675		tripartite tricarboxylate transporter substrate binding protein	CDS	0.98759	0.0904455	0.156731	1.83827	0.925636	1.22496	3.26723	2.27124	2.35976
AYT36_RS04680		TauD/TfdA family dioxygenase	CDS	1.26171	2.60781e-05	0.00020789	11.7786	11.3721	9.59553	26.2104	20.2519	32.0602
AYT36_RS04685		NADP-dependent malic enzyme	CDS	0.622046	0.0244862	0.0550427	1475.93	788.113	938.32	1935.36	1336.34	1656.88
AYT36_RS04690		LysR substrate-binding domain-containing protein	CDS	1.47707	6.00485e-05	0.000400351	19.1317	17.6532	21.3688	64.5459	56.6863	40.6856
AYT36_RS04695		ABC transporter permease	CDS	1.1308	0.000574798	0.00249063	5.03823	4.6943	4.28736	11.6168	8.42251	10.6596
AYT36_RS04700		ABC transporter permease	CDS	0.751574	0.0308341	0.0661695	4.76589	3.96701	3.60683	6.67966	5.29956	8.78809
AYT36_RS04705		dipeptide ABC transporter ATP-binding protein	CDS	0.123787	0.632038	0.723728	10.8254	16.0003	15.4481	14.158	12.1133	19.7732
AYT36_RS04710		ABC transporter substrate-binding protein	CDS	-0.724186	0.00608752	0.0174599	52.8333	46.0834	38.8585	28.7516	19.0216	35.5592
AYT36_RS04715		M81 family metallopeptidase	CDS	-0.823506	0.00470348	0.0140607	14.5019	18.2483	20.348	10.1647	12.2079	7.64889
AYT36_RS04720		LysR family transcriptional regulator	CDS	0.498575	0.0111785	0.0290147	14.57	14.0168	16.9453	22.2898	21.2929	20.7497
AYT36_RS04725		hypothetical protein	CDS	1.50511	3.14553e-05	0.000237147	65.0885	66.7119	64.0383	167.572	188.608	199.766
AYT36_RS04730		SRPBCC family protein	CDS	-0.658079	0.00151679	0.00558287	72.8501	65.5879	68.3256	46.5398	40.0306	44.4287
AYT36_RS04735		metalloregulator ArsR/SmtB family transcription factor	CDS	-0.114996	0.373085	0.480817	59.9822	57.125	56.4163	55.5429	55.4561	49.2296
AYT36_RS04740		AsmA family protein	CDS	-0.806579	2.65123e-05	0.000209958	496.198	465.793	523.807	282.288	295.166	272.024
AYT36_RS04745		MOSC N-terminal beta barrel domain-containing protein	CDS	-0.857056	9.16522e-05	0.000561238	50.4504	54.9431	57.2329	27.0817	35.9613	26.7711
AYT36_RS04750		benzoate/H(+) symporter BenE family transporter	CDS	0.0355606	0.923783	0.950069	7.35309	6.41333	7.69003	7.55093	6.52981	7.893
AYT36_RS04755		YfhL family 4Fe-4S dicluster ferredoxin	CDS	0.162357	0.540927	0.643145	86.4669	90.4479	78.4656	81.7533	86.3071	117.744
AYT36_RS04760	coaD	pantetheine-phosphate adenylyltransferase	CDS	0.13954	0.613316	0.707684	418.105	348.766	356.055	395.915	355.165	485.867
AYT36_RS04765	rsmD	16S rRNA (guanine(966)-N(2))-methyltransferase RsmD	CDS	0.268694	0.270955	0.375572	24.0337	25.3228	27.4255	35.1408	29.4315	27.9103
AYT36_RS04770	ftsY	signal recognition particle-docking protein FtsY	CDS	-0.0972327	0.590504	0.688969	60.9354	51.5711	61.5883	62.876	49.3048	50.5315
AYT36_RS04775		CYTH and CHAD domain-containing protein	CDS	-0.442409	0.242885	0.342289	18.4508	19.3061	24.5673	20.2568	14.5738	10.9851
AYT36_RS04780	phnE	phosphonate ABC transporter, permease protein PhnE	CDS	-0.270861	0.436548	0.544778	4.35739	9.32248	6.26091	7.47832	5.77273	3.25485
AYT36_RS04785	phnE	phosphonate ABC transporter, permease protein PhnE	CDS	-0.288473	0.233341	0.332149	13.753	14.3474	13.4065	12.3429	10.883	10.741
AYT36_RS04790	phnC	phosphonate ABC transporter ATP-binding protein	CDS	0.51824	0.022485	0.0512497	13.0722	11.6366	14.5634	18.7321	18.6431	18.8781
AYT36_RS04795	phnD	phosphate/phosphite/phosphonate ABC transporter substrate-binding protein	CDS	0.253946	0.311935	0.417216	75.0969	85.2907	72.2727	87.9973	94.8242	94.6347
AYT36_RS04800		IclR family transcriptional regulator	CDS	-0.999694	1.57798e-05	0.000145036	27.4379	27.6368	26.4728	13.0689	13.6274	14.0772
AYT36_RS04805		HAD-IIB family hydrolase	CDS	-0.605518	0.00262129	0.00877475	98.9264	80.7287	76.9684	57.6484	47.5068	63.4695
AYT36_RS04810	ribBA	bifunctional 3,4-dihydroxy-2-butanone-4-phosphate synthase/GTP cyclohydrolase II	CDS	0.0412424	0.772479	0.840685	499.67	473.661	482.907	516.585	483.395	498.48
AYT36_RS04815	ribH	6,7-dimethyl-8-ribityllumazine synthase	CDS	-0.591477	0.00473812	0.0141332	126.569	149.424	129.097	80.882	93.4994	94.4719
AYT36_RS04820	nusB	transcription antitermination factor NusB	CDS	-0.36063	0.028746	0.0626676	59.3694	57.3233	65.9438	44.2891	48.0746	49.8805
AYT36_RS04825	thiL	thiamine-phosphate kinase	CDS	-1.12912	5.69901e-05	0.000383685	30.7741	35.4386	31.849	15.7553	15.804	13.2635
AYT36_RS04830		phosphatidylglycerophosphatase A	CDS	-0.508912	0.0333996	0.0706344	46.4334	47.3397	46.4124	31.2202	31.892	35.3965
AYT36_RS04835		CinA family protein	CDS	-0.264982	0.247044	0.347031	15.387	15.3391	14.9037	14.5936	12.2079	11.1479
AYT36_RS04840	pyrF	orotidine-5'-phosphate decarboxylase	CDS	-1.04458	1.20409e-05	0.000118123	153.802	142.416	162.58	84.5123	69.8406	68.0263
AYT36_RS04845		FAD-dependent oxidoreductase	CDS	-0.594937	0.000564329	0.00245718	237.069	231.938	240.501	166.629	143.845	159.243
AYT36_RS04850		diacylglycerol kinase	CDS	-0.206832	0.34272	0.449265	25.5316	28.5625	25.3839	23.0884	21.1036	24.6555
AYT36_RS04855		YihY/virulence factor BrkB family protein	CDS	0.7651	6.41747e-05	0.000420856	163.198	151.341	149.581	241.194	277.375	270.234
AYT36_RS04860	brkA	serum resistance autotransporter BrkA	CDS	-2.77989	5.92661e-08	3.09666e-06	1711.02	2004.46	2120.14	352.933	257.218	239.475
AYT36_RS04865	groL	chaperonin GroEL	CDS	-1.12523	0.00129554	0.00488063	27572	31177.4	29478.2	13174.2	12817.4	14454.5
AYT36_RS04870	groES	co-chaperone GroES	CDS	-0.621912	0.0580478	0.109598	6207.51	7177.58	6544.22	3702.64	4440.94	4806.68
AYT36_RS04875		DUF4286 family protein	CDS	-0.710109	0.0221632	0.0506602	10.0765	12.2977	11.7052	5.22756	6.90835	8.70672
AYT36_RS04880		aspartate/glutamate racemase family protein	CDS	-0.601075	0.0290816	0.0631985	16.0679	13.2234	12.1816	7.91395	8.51715	10.9037
AYT36_RS04885		DUF4286 family protein	CDS	0.0445957	0.825712	0.878725	27.9145	24.1327	26.0645	24.3953	27.5388	28.6427
AYT36_RS04890		FAD-dependent oxidoreductase	CDS	0.860159	0.00330756	0.0105923	13.0722	12.3639	18.1022	26.6461	24.889	27.5035
AYT36_RS04895		tripartite tricarboxylate transporter substrate binding protein	CDS	1.274	0.00240165	0.00817037	1.77019	1.05787	1.63328	2.54118	4.16394	4.14993
AYT36_RS04900		LysR family transcriptional regulator	CDS	0.57863	0.00306707	0.00996176	161.768	128.201	141.959	232.554	200.437	212.053
AYT36_RS04905		FAD-dependent oxidoreductase	CDS	-0.114392	0.506227	0.612492	78.2288	67.6375	77.3767	72.1694	58.6737	75.3497
AYT36_RS04910		tripartite tricarboxylate transporter substrate binding protein	CDS	0.597016	0.0345164	0.0723911	4.49356	2.71079	4.89985	5.59059	6.05664	6.67244
AYT36_RS04915		IclR family transcriptional regulator	CDS	0.300357	0.0993308	0.168306	259.401	240.401	236.622	295.067	303.494	308.315
AYT36_RS04920		carboxymuconolactone decarboxylase family protein	CDS	-0.549501	0.0960821	0.163841	4.83398	4.62818	4.35542	2.25076	3.21759	3.98719
AYT36_RS04925		NAD(P)-dependent oxidoreductase	CDS	-0.526799	0.00469868	0.0140551	32.5443	30.1493	28.8546	19.1677	22.3339	22.0516
AYT36_RS04930		hydrolase	CDS	-0.186321	0.453027	0.560974	323.128	206.152	218.247	203.004	194.853	259.086
AYT36_RS04935		L-lactate permease	CDS	-0.065863	0.701757	0.781591	5349.31	4265.4	4658.8	4230.99	4751.53	4654.02
AYT36_RS04940		hypothetical protein	CDS	-0.353027	0.0935466	0.160599	1564.92	1290.34	1156.7	979.66	1072.31	1089.15
AYT36_RS04945	ggt	gamma-glutamyltransferase	CDS	-0.635102	0.0125345	0.0318296	11268.8	8526.23	8127.28	5622.68	6016.13	6340.2
AYT36_RS04950		universal stress protein	CDS	-0.666413	0.0151319	0.0372066	4516.16	3404.89	3311.27	2394.44	2541.52	2141.2
AYT36_RS04955		GNAT family N-acetyltransferase	CDS	-0.270614	0.276266	0.380628	30.1613	24.2649	23.2062	15.1745	27.4441	21.8075
AYT36_RS04960		acyl-CoA dehydrogenase family protein	CDS	0.457854	0.02965	0.0642596	16.8849	16.4631	17.83	23.6692	20.8197	25.7947
AYT36_RS04965		CaiB/BaiF CoA-transferase family protein	CDS	-0.142467	0.778303	0.845492	1.2936	1.65292	0.680534	1.3795	1.51416	0.406856
AYT36_RS04970		tripartite tricarboxylate transporter substrate binding protein	CDS	-0.0879612	0.732266	0.807155	2.17869	2.64467	2.99435	2.54118	2.36587	2.44114
AYT36_RS04975		LysR substrate-binding domain-containing protein	CDS	0.212121	0.327372	0.433162	7.55735	9.25636	7.69003	10.0921	8.51715	9.76454
AYT36_RS04980		hypothetical protein	CDS	-1.27386	0.000838914	0.00338595	44.0505	52.1001	47.6374	23.8871	17.1289	18.3899
AYT36_RS04985		tripartite tricarboxylate transporter substrate-binding protein	CDS	-0.511449	0.255383	0.356764	1.36168	3.10749	2.58603	0.943866	1.32489	2.68525
AYT36_RS04990		sulfite exporter TauE/SafE family protein	CDS	-1.79182	0.0942503	0.161462	0.953179	1.25622	0.136107	0.217815	0.37854	0.0813712
AYT36_RS04995		M81 family metallopeptidase	CDS	0.42917	0.372131	0.47985	1.63402	2.11574	1.0208	2.8316	2.46051	1.1392
AYT36_RS05000		tripartite tricarboxylate transporter substrate binding protein	CDS	0.688413	0.104099	0.175088	3.33613	3.30584	1.08885	3.84807	4.16394	4.47541
AYT36_RS05005		LysR family transcriptional regulator	CDS	1.1093	1.28915e-05	0.000124187	20.3572	26.4467	25.1117	57.1402	47.9799	50.0433
AYT36_RS05010		GGDEF domain-containing protein	CDS	-0.308714	0.242268	0.34172	8.57861	14.6118	13.8829	11.1812	10.0313	8.70672
AYT36_RS05015		NAD(P)/FAD-dependent oxidoreductase	CDS	1.37227	0.112367	0.186065	0.272337	0.595052	0	0.798656	0.94635	0.569598
AYT36_RS05030		membrane dipeptidase	CDS	0.0668428	0.844974	0.892712	6.80842	4.62818	6.53313	5.88101	5.77273	7.16066
AYT36_RS05035		ABC transporter ATP-binding protein	CDS	1.35555	0.032002	0.0683098	0.408505	0.528935	0.272214	0.43563	0.851715	1.87154
AYT36_RS05050		ABC transporter substrate-binding protein	CDS	1.69314	4.41584e-06	5.49921e-05	10.7573	7.66956	7.48587	25.4844	27.4441	30.921
AYT36_RS05055		LysR substrate-binding domain-containing protein	CDS	0.66591	0.0021316	0.00737695	54.1269	49.3893	58.4579	80.7368	88.3891	87.8809
AYT36_RS05060		enoyl-CoA hydratase/isomerase family protein	CDS	-0.0205205	0.969575	0.979355	1.02126	0.661169	1.08885	0.871261	1.23025	0.650969
AYT36_RS05065		class I adenylate-forming enzyme family protein	CDS	1.49744	0.000164691	0.000902701	2.51912	2.51244	2.65408	6.67966	7.09762	7.97438
AYT36_RS05070		tripartite tricarboxylate transporter substrate binding protein	CDS	1.29561	0.000270191	0.00133506	5.51482	8.33072	5.03595	13.6497	14.8577	17.9017
AYT36_RS05075		LysR family transcriptional regulator	CDS	1.24942	3.44385e-06	4.57367e-05	61.2077	70.4144	67.2368	158.642	151.511	162.661
AYT36_RS05080		ABC transporter ATP-binding protein	CDS	1.58807	0.0342792	0.0719878	0.81701	0.198351	0.476374	1.4521	0.75708	2.27839
AYT36_RS05095		ABC transporter substrate-binding protein	CDS	0.156837	0.575237	0.674101	4.69781	3.43808	3.81099	3.48504	4.73175	5.12638
AYT36_RS05100		alkaline phosphatase family protein	CDS	0.314528	0.720984	0.798083	1.02126	0.462818	0.20416	0.871261	0.473175	0.732341
AYT36_RS05105	phnA	phosphonoacetate hydrolase	CDS	0.190531	0.403491	0.511493	4.97015	7.53732	5.92065	7.84135	6.34054	6.83518
AYT36_RS05110		LysR substrate-binding domain-containing protein	CDS	0.634599	0.0126426	0.0320364	18.7232	21.2896	18.7147	33.3983	33.8793	23.9231
AYT36_RS05120		histone deacetylase family protein	CDS	-0.872686	0.0767538	0.137414	0.680842	1.1901	1.15691	0.58084	0.662445	0.406856
AYT36_RS05125	leuB	3-isopropylmalate dehydrogenase	CDS	-0.00973134	0.987598	0.991932	0.408505	1.12399	0.544427	1.16168	0.18927	0.650969
AYT36_RS05140		ABC transporter substrate-binding protein	CDS	-1.18833	0.0126235	0.0320214	1.56594	2.24797	3.19851	0.798656	1.23025	1.05783
AYT36_RS05145		ABC transporter permease	CDS	-0.183817	0.692415	0.774407	0.953179	1.05787	1.15691	1.59731	0.473175	0.650969
AYT36_RS05150		ABC transporter ATP-binding protein	CDS	0.676065	0.00990657	0.0261366	3.26804	2.97526	3.26656	4.57412	5.11029	5.53324
AYT36_RS05155		LysR family transcriptional regulator	CDS	-0.0838083	0.620919	0.713715	111.59	86.2164	93.0971	94.9674	84.1305	95.367
AYT36_RS05160		YkvA family protein	CDS	-0.586205	0.00976664	0.0258383	28.5273	25.0583	31.1685	19.0951	19.7787	17.5762
AYT36_RS05165		GNAT family N-acetyltransferase	CDS	0.228454	0.467523	0.574925	2.72337	2.24797	1.9055	2.25076	3.40686	2.44114
AYT36_RS05175		LysR family transcriptional regulator	CDS	0.710512	0.270288	0.374795	1.56594	1.25622	2.24576	4.13849	1.98733	2.11565
AYT36_RS05180		arylsulfatase	CDS	0.403882	0.108483	0.181257	4.28931	5.4877	5.37622	6.67966	5.962	7.40478
AYT36_RS05185		tripartite tricarboxylate transporter substrate binding protein	CDS	0.447752	0.456628	0.56427	2.79145	2.51244	0.816641	2.61378	4.25857	1.54605
AYT36_RS05190		LysR substrate-binding domain-containing protein	CDS	1.08103	4.38706e-05	0.000307414	12.6637	17.7854	14.7676	32.9627	33.6901	29.0495
AYT36_RS05195		tripartite tricarboxylate transporter substrate binding protein	CDS	-0.745358	0.303899	0.408956	0.544674	0.330584	1.22496	0.43563	0.662445	0.162742
AYT36_RS05205		tripartite tricarboxylate transporter substrate binding protein	CDS	0.773132	0.0349863	0.0731009	1.49785	2.24797	1.56523	4.06588	2.55514	2.44114
AYT36_RS05210		NAD(P)-binding domain-containing protein	CDS	-2.02355	0.00122985	0.00467712	3.26804	2.51244	2.38187	0.58084	0.94635	0.488227
AYT36_RS05215		hypothetical protein	CDS	-1.73503	0.0319965	0.0683098	0.612758	0.925636	1.56523	0.14521	0.473175	0.325485
AYT36_RS05220		aldolase/citrate lyase family protein	CDS	-2.24196	2.70591e-06	3.80329e-05	14.4339	13.8184	13.4065	3.99328	2.55514	2.19702
AYT36_RS05225		four-carbon acid sugar kinase family protein	CDS	-1.19381	0.00272638	0.00906971	10.0765	7.80179	8.64278	3.33983	5.11029	3.17348
AYT36_RS05230		ribulose-bisphosphate carboxylase large subunit family protein	CDS	0.243485	0.591187	0.689264	1.49785	1.1901	1.76939	2.25076	0.851715	2.11565
AYT36_RS05235		LysR family transcriptional regulator	CDS	-0.0513102	0.721351	0.798235	23.5571	25.7856	24.6353	21.9267	25.6461	23.8418
AYT36_RS05240		LysR substrate-binding domain-containing protein	CDS	0.517179	0.0128016	0.0323668	14.0934	18.0499	13.1343	19.5308	24.3212	20.9938
AYT36_RS05245		enoyl-CoA hydratase/isomerase family protein	CDS	-1.05132	0.108985	0.18178	0.748926	1.12399	0.884694	0.508235	0.662445	0.162742
AYT36_RS05250		tripartite tricarboxylate transporter substrate binding protein	CDS	0.454054	0.154126	0.238917	3.81272	4.09924	3.60683	3.70286	5.11029	6.99792
AYT36_RS05255		CaiB/BaiF CoA-transferase family protein	CDS	-0.224077	0.623483	0.715978	0.612758	1.32234	2.44992	1.16168	0.94635	1.62742
AYT36_RS05260		LysR family transcriptional regulator	CDS	-0.364017	0.0615338	0.11505	14.0934	13.8184	12.9982	10.8908	10.883	10.0087
AYT36_RS05265		ABC transporter substrate-binding protein	CDS	0.0696742	0.815781	0.871365	3.81272	3.57031	6.39702	4.57412	5.6781	4.2313
AYT36_RS05270		ABC transporter ATP-binding protein	CDS	0.0398931	0.882035	0.919328	14.3658	11.306	15.0398	11.8346	16.4665	13.589
AYT36_RS05275		iron ABC transporter permease	CDS	-0.670761	0.0480835	0.0942648	4.15314	5.4877	3.74294	2.10555	4.16394	2.19702
AYT36_RS05280		pyridoxal phosphate-dependent aminotransferase	CDS	-0.94936	0.00204708	0.00713066	3.47229	3.76866	4.35542	2.25076	1.51416	2.19702
AYT36_RS05285		phosphonopyruvate hydrolase	CDS	-1.35413	0.00381675	0.0118752	4.62973	3.57031	5.17206	1.3795	1.98733	1.87154
AYT36_RS05290		tripartite tricarboxylate transporter substrate binding protein	CDS	0.881244	0.00723276	0.0202021	3.19996	3.04138	1.83744	5.08235	5.77273	4.06856
AYT36_RS05295		SMP-30/gluconolactonase/LRE family protein	CDS	0.11979	0.658805	0.746024	2.99571	2.57856	2.0416	3.12202	2.36587	2.76662
AYT36_RS05300		aldolase/citrate lyase family protein	CDS	1.30017	0.247167	0.347103	0.476589	0.132234	0	0.871261	0.473175	0.162742
AYT36_RS05305		2-hydroxyacid dehydrogenase	CDS	-0.087344	0.92157	0.948834	0.476589	0.528935	0.816641	0.508235	0.37854	0.813712
AYT36_RS05315		acyclic terpene utilization AtuA family protein	CDS	0.752544	0.120875	0.197099	0.953179	0.727285	0.40832	0.726051	0.94635	1.87154
AYT36_RS05320		TauD/TfdA family dioxygenase	CDS	1.14419	0.0154353	0.037782	1.42977	1.25622	1.9055	3.63025	3.7854	2.76662
AYT36_RS05325		LysR substrate-binding domain-containing protein	CDS	0.743316	0.00946769	0.025214	9.53179	10.6448	11.7052	18.5869	19.0216	15.786
AYT36_RS05330		aminotransferase class I/II-fold pyridoxal phosphate-dependent enzyme	CDS	-0.810719	0.000117431	0.000685896	99.3349	103.076	100.923	64.3281	51.7653	56.7971
AYT36_RS05335		carboxymuconolactone decarboxylase family protein	CDS	0.51917	0.0177348	0.0423715	43.5058	37.5544	42.5334	69.7735	59.9039	47.4394
[truncated: 3,816 more rows]

## Sheet: S2 Table C
S2 Table C. Fold change differences in transcript abundance of all genes of RB50 grown either in 5% CO2 or ambient air.
[truncated: 4,808 more rows]
